# Supplementary material for: 10,13-Dimethyl-16-oxo-4,5,6,7,8,9,10,11,12,13,14,15,16,17-tetra­deca­hydro-1H-cyclo­penta­[a]phenanthren-17-yl acetate
Source: Acta Crystallogr Sect E Struct Rep Online. 2010 Jul 24;66(Pt 8):o2092. doi: 10.1107/S1600536810028412 (PMC3007217; doi:10.1107/S1600536810028412)
Supplement: Supplementary file 1 [file e-66-o2092-sup1.cif]

##############################################################################
###                                                                        ###
###        Electronic paper (Acta Crystallographica Section E)             ###
###                                                                        ###
##############################################################################
#                                                                            #
# This CIF contains the data in a paper accepted for publication in Acta     #
# Crystallographica Section E. It conforms to the requirements of Notes      #
# for Authors for Section E, and has been peer reviewed under the auspices   #
# of the IUCr Commission on Journals.                                        #
#                                                                            #
# Full details of the Crystallographic Information File format               #
# are given in the paper "The Crystallographic Information File (CIF):       #
# a New Standard Archive File for Crystallography" by S. R. Hall, F. H.      #
# Allen and I. D. Brown [Acta Cryst. (1991), A47, 655-685].                  #
#                                                                            #
# The current version of the core CIF dictionary is obtainable from          #
# ftp://ftp.iucr.org/pub/cif_core.dic. The current version number is 2.4.    #
#                                                                            #
# Software is freely available for graphical display of the structure(s) in  #
# this CIF.  For information consult the CIF home page http://www.iucr.org/  #
# cif/home.html                                                              #
#                                                                            #
# This file may be used for bona fide research purposes within the           #
# scientific community so long as proper attribution is given to the journal # 
# article from which it was obtained.                                        #
#                                                                            #
##############################################################################
                                             
data_I
_audit_creation_method     SHELXL-97
_chemical_name_systematic
;
10,13-Dimethyl-16-oxo-4,5,6,7,8,9,10,11,12,13,14,15,16,17-tetradecahydro-
1<i>H</i>-cyclopenta[<i>a</i>]phenanthren-17-yl acetate
;
_chemical_name_common     ?
_chemical_formula_moiety     'C21 H30 O3'
_chemical_formula_sum     'C21 H30 O3'
_chemical_formula_iupac     'C21 H30 O3'
_chemical_formula_weight     330.45
_chemical_melting_point     ?
_symmetry_cell_setting     monoclinic
_symmetry_space_group_name_H-M     'P 21'
_symmetry_space_group_name_Hall     'P 2yb'
loop_
    _symmetry_equiv_pos_as_xyz
    'x, y, z'
    '-x, y+1/2, -z'
_cell_length_a     7.383(5)
_cell_length_b     13.200(9)
_cell_length_c     9.843(7)
_cell_angle_alpha     90.00
_cell_angle_beta     95.687(10)
_cell_angle_gamma     90.00
_cell_volume     954.5(11)
_cell_formula_units_Z     2
_cell_measurement_reflns_used     864
_cell_measurement_theta_min     5.65
_cell_measurement_theta_max     25.72
_cell_measurement_temperature     293(2)
_exptl_crystal_description     block
_exptl_crystal_colour     colorless
_exptl_crystal_size_max     0.45
_exptl_crystal_size_mid     0.40
_exptl_crystal_size_min     0.32
_exptl_crystal_density_diffrn     1.150
_exptl_crystal_density_meas     ?
_exptl_crystal_density_method     'not measured'
_exptl_crystal_F_000     360
_exptl_absorpt_coefficient_mu     0.075
_exptl_absorpt_correction_type     none
_exptl_absorpt_process_details     ?
_exptl_absorpt_correction_T_min     ?
_exptl_absorpt_correction_T_max     ?
_exptl_special_details     ?
_diffrn_ambient_temperature     293(2)
_diffrn_radiation_type     MoK\a
_diffrn_radiation_wavelength     0.71073
_diffrn_radiation_source     'fine-focus sealed tube'
_diffrn_radiation_monochromator     graphite
_diffrn_measurement_device_type     'Bruker SMART CCD area-detector'
_diffrn_measurement_method     '\f and \w scans'
_diffrn_detector_area_resol_mean     ?
_diffrn_reflns_number     5527
_diffrn_reflns_av_R_equivalents     0.1015
_diffrn_reflns_av_sigmaI/netI     0.1138
_diffrn_reflns_theta_min     2.08
_diffrn_reflns_theta_max     25.20
_diffrn_reflns_theta_full     25.20
_diffrn_measured_fraction_theta_max     0.999
_diffrn_measured_fraction_theta_full     0.999
_diffrn_reflns_limit_h_min     -8
_diffrn_reflns_limit_h_max     8
_diffrn_reflns_limit_k_min     -9
_diffrn_reflns_limit_k_max     15
_diffrn_reflns_limit_l_min     -11
_diffrn_reflns_limit_l_max     11
_diffrn_standards_number     0
_diffrn_standards_interval_count     ?
_diffrn_standards_interval_time     ?
_diffrn_standards_decay_%     ?
_refine_special_details
;
Refinement of <i>F</i>^2^ against ALL reflections. The weighted <i>R</i>-factor
<i>wR</i> and goodness of fit <i>S</i> are based on <i>F</i>^2^, conventional
<i>R</i>-factors <i>R</i> are based on <i>F</i>, with <i>F</i> set to zero for
negative <i>F</i>^2^. The threshold expression of <i>F</i>^2^ >
\s(<i>F</i>^2^) is used only for calculating <i>R</i>-factors(gt) <i>etc</i>.
and is not relevant to the choice of reflections for refinement.
<i>R</i>-factors based on <i>F</i>^2^ are statistically about twice as large
as those based on <i>F</i>, and <i>R</i>- factors based on ALL data will be
even larger.
;
_reflns_number_total     1794
_reflns_number_gt     864
_reflns_threshold_expression     I>2sigma(I)
_refine_ls_structure_factor_coef     Fsqd
_refine_ls_matrix_type     full
_refine_ls_R_factor_all     0.1881
_refine_ls_R_factor_gt     0.0534
_refine_ls_wR_factor_gt     0.1034
_refine_ls_wR_factor_ref     0.1361
_refine_ls_goodness_of_fit_ref     0.860
_refine_ls_restrained_S_all     0.859
_refine_ls_number_reflns     1794
_refine_ls_number_parameters     221
_refine_ls_number_restraints     1
_refine_ls_hydrogen_treatment     constr
_refine_ls_weighting_scheme     calc
_refine_ls_weighting_details
         'calc w=1/[\s^2^(Fo^2^)+(0.0539P)^2^+0.0000P] where P=(Fo^2^+2Fc^2^)/3'
_atom_sites_solution_hydrogens     geom
_atom_sites_solution_primary     direct
_atom_sites_solution_secondary     difmap
_refine_ls_shift/su_max     0.000
_refine_ls_shift/su_mean     0.000
_refine_diff_density_max     0.132
_refine_diff_density_min     -0.110
_refine_ls_extinction_method     'SHELXL97 (Sheldrick, 2008)'
_refine_ls_extinction_coef     0.018(3)
_refine_ls_extinction_expression
                                  'Fc^*^=kFc[1+0.001xFc^2^\l^3^/sin(2\q)]^-1/4^'
loop_
    _atom_type_symbol
    _atom_type_description
    _atom_type_scat_dispersion_real
    _atom_type_scat_dispersion_imag
    _atom_type_scat_source
    'C' 'C' 0.0033 0.0000
                         'International Tables Vol C Tables 4.2.6.8 and 6.1.1.4'
    'O' 'O' 0.0106 0.0000
                         'International Tables Vol C Tables 4.2.6.8 and 6.1.1.4'
    'H' 'H' 0.0000 0.0000
                         'International Tables Vol C Tables 4.2.6.8 and 6.1.1.4'
_computing_data_collection     'SMART (Bruker, 2004)'
_computing_cell_refinement     'SAINT (Bruker, 2004)'
_computing_data_reduction     'SAINT (Bruker, 2004)'
_computing_structure_solution     'SHELXS97 (Sheldrick, 2008)'
_computing_structure_refinement     'SHELXL97 (Sheldrick, 2008)'
_computing_molecular_graphics     'SHELXTL (Sheldrick, 2008)'
_computing_publication_material     'SHELXTL (Sheldrick, 2008)'
loop_
    _atom_site_type_symbol
    _atom_site_label
    _atom_site_fract_x
    _atom_site_fract_y
    _atom_site_fract_z
    _atom_site_U_iso_or_equiv
    _atom_site_adp_type
    _atom_site_calc_flag
    _atom_site_refinement_flags
    _atom_site_occupancy
    _atom_site_disorder_assembly
    _atom_site_disorder_group
    C C1 0.2353(9) 0.8413(7) 0.3971(7) 0.089(2) Uani d . 1 . .
    H H1A 0.1047 0.8316 0.3809 0.107 Uiso calc R 1 . .
    H H1B 0.2756 0.8100 0.4841 0.107 Uiso calc R 1 . .
    C C2 0.2742(13) 0.9525(7) 0.4068(8) 0.104(3) Uani d . 1 . .
    H H2 0.1975 0.9938 0.4519 0.125 Uiso calc R 1 . .
    C C3 0.4149(14) 0.9942(7) 0.3531(9) 0.109(3) Uani d . 1 . .
    H H3 0.4306 1.0640 0.3597 0.130 Uiso calc R 1 . .
    C C4 0.5469(11) 0.9345(7) 0.2835(8) 0.100(2) Uani d . 1 . .
    H H4A 0.6690 0.9545 0.3187 0.120 Uiso calc R 1 . .
    H H4B 0.5318 0.9506 0.1868 0.120 Uiso calc R 1 . .
    C C5 0.5277(9) 0.8189(6) 0.3009(7) 0.084(2) Uani d . 1 . .
    H H5 0.5753 0.8028 0.3949 0.100 Uiso calc R 1 . .
    C C6 0.6463(9) 0.7619(6) 0.2068(8) 0.090(2) Uani d . 1 . .
    H H6A 0.6053 0.7772 0.1123 0.108 Uiso calc R 1 . .
    H H6B 0.7716 0.7842 0.2245 0.108 Uiso calc R 1 . .
    C C7 0.6356(8) 0.6477(6) 0.2303(7) 0.087(2) Uani d . 1 . .
    H H7A 0.7052 0.6129 0.1660 0.104 Uiso calc R 1 . .
    H H7B 0.6896 0.6319 0.3217 0.104 Uiso calc R 1 . .
    C C8 0.4396(8) 0.6097(5) 0.2132(6) 0.0669(18) Uani d . 1 . .
    H H8 0.3895 0.6192 0.1181 0.080 Uiso calc R 1 . .
    C C9 0.3222(8) 0.6712(6) 0.3088(6) 0.0703(19) Uani d . 1 . .
    H H9 0.3770 0.6599 0.4023 0.084 Uiso calc R 1 . .
    C C10 0.3266(8) 0.7864(5) 0.2843(6) 0.0674(18) Uani d . 1 . .
    C C11 0.1274(8) 0.6266(6) 0.3010(7) 0.083(2) Uani d . 1 . .
    H H11A 0.0603 0.6610 0.3673 0.100 Uiso calc R 1 . .
    H H11B 0.0660 0.6400 0.2111 0.100 Uiso calc R 1 . .
    C C12 0.1231(9) 0.5120(7) 0.3282(7) 0.089(2) Uani d . 1 . .
    H H12A 0.1719 0.4987 0.4217 0.107 Uiso calc R 1 . .
    H H12B -0.0019 0.4884 0.3170 0.107 Uiso calc R 1 . .
    C C13 0.2347(8) 0.4539(5) 0.2304(6) 0.0716(19) Uani d . 1 . .
    C C14 0.4277(8) 0.4979(5) 0.2504(6) 0.067(2) Uani d . 1 . .
    H H14 0.4674 0.4928 0.3481 0.081 Uiso calc R 1 . .
    C C15 0.5425(9) 0.4225(6) 0.1788(7) 0.091(2) Uani d . 1 . .
    H H15A 0.5404 0.4378 0.0823 0.110 Uiso calc R 1 . .
    H H15B 0.6677 0.4223 0.2195 0.110 Uiso calc R 1 . .
    C C16 0.4499(12) 0.3221(8) 0.2014(8) 0.100(3) Uani d . 1 . .
    C C17 0.2753(9) 0.3439(6) 0.2690(7) 0.0768(19) Uani d . 1 . .
    H H17 0.3009 0.3385 0.3683 0.092 Uiso calc R 1 . .
    C C18 0.0718(10) 0.2130(6) 0.3117(10) 0.084(2) Uani d . 1 . .
    C C19 -0.0681(10) 0.1408(6) 0.2474(8) 0.116(3) Uani d . 1 . .
    H H19A -0.0850 0.0864 0.3097 0.174 Uiso calc R 1 . .
    H H19B -0.0276 0.1138 0.1650 0.174 Uiso calc R 1 . .
    H H19C -0.1813 0.1758 0.2262 0.174 Uiso calc R 1 . .
    C C20 0.2325(8) 0.8158(5) 0.1428(6) 0.083(2) Uani d . 1 . .
    H H20A 0.1055 0.7990 0.1384 0.125 Uiso calc R 1 . .
    H H20B 0.2876 0.7794 0.0732 0.125 Uiso calc R 1 . .
    H H20C 0.2457 0.8873 0.1288 0.125 Uiso calc R 1 . .
    C C21 0.1481(8) 0.4600(5) 0.0849(6) 0.083(2) Uani d . 1 . .
    H H21A 0.2156 0.4187 0.0273 0.125 Uiso calc R 1 . .
    H H21B 0.1489 0.5290 0.0542 0.125 Uiso calc R 1 . .
    H H21C 0.0249 0.4361 0.0806 0.125 Uiso calc R 1 . .
    O O1 0.4948(9) 0.2388(5) 0.1678(7) 0.129(2) Uani d . 1 . .
    O O2 0.1340(7) 0.2744(4) 0.2230(5) 0.0994(16) Uani d . 1 . .
    O O3 0.1307(8) 0.2124(5) 0.4295(6) 0.127(2) Uani d . 1 . .
loop_
    _atom_site_aniso_label
    _atom_site_aniso_U_11
    _atom_site_aniso_U_22
    _atom_site_aniso_U_33
    _atom_site_aniso_U_12
    _atom_site_aniso_U_13
    _atom_site_aniso_U_23
    C1 0.089(5) 0.107(7) 0.075(5) 0.001(5) 0.020(4) -0.015(5)
    C2 0.122(7) 0.091(7) 0.098(6) 0.004(5) 0.007(5) -0.003(5)
    C3 0.123(7) 0.094(7) 0.104(7) -0.012(7) -0.012(6) -0.010(6)
    C4 0.092(6) 0.108(7) 0.099(6) -0.036(5) 0.000(5) 0.003(5)
    C5 0.067(5) 0.100(7) 0.083(5) -0.012(4) 0.000(4) 0.001(4)
    C6 0.057(4) 0.096(6) 0.119(6) -0.014(4) 0.016(4) 0.008(5)
    C7 0.051(4) 0.103(6) 0.109(6) -0.010(4) 0.016(4) 0.003(5)
    C8 0.052(4) 0.082(6) 0.064(4) -0.001(4) -0.005(3) 0.015(4)
    C9 0.041(4) 0.102(6) 0.069(5) -0.014(4) 0.015(3) -0.002(4)
    C10 0.057(4) 0.083(6) 0.062(4) -0.005(4) 0.001(4) -0.001(4)
    C11 0.047(4) 0.114(7) 0.091(6) -0.010(4) 0.020(4) -0.005(5)
    C12 0.064(5) 0.125(7) 0.079(5) -0.025(4) 0.016(4) 0.011(5)
    C13 0.057(4) 0.104(6) 0.054(4) -0.014(4) 0.005(3) -0.002(4)
    C14 0.056(4) 0.090(6) 0.058(4) -0.001(4) 0.015(3) -0.005(4)
    C15 0.067(5) 0.102(6) 0.104(6) -0.006(5) 0.005(4) 0.009(5)
    C16 0.088(6) 0.109(8) 0.099(6) 0.004(6) -0.010(5) 0.012(7)
    C17 0.068(5) 0.083(6) 0.077(5) -0.018(5) -0.003(4) 0.014(4)
    C18 0.076(5) 0.083(6) 0.094(6) -0.002(5) 0.014(5) -0.020(6)
    C19 0.088(6) 0.096(6) 0.160(8) -0.033(5) -0.011(5) 0.000(5)
    C20 0.076(4) 0.095(6) 0.077(5) 0.000(4) -0.003(4) 0.006(4)
    C21 0.075(4) 0.104(6) 0.069(5) -0.007(4) 0.001(4) 0.002(4)
    O1 0.124(5) 0.096(5) 0.168(6) 0.011(4) 0.022(4) 0.013(4)
    O2 0.107(4) 0.100(4) 0.087(4) -0.037(3) -0.008(3) 0.020(3)
    O3 0.141(5) 0.142(5) 0.100(4) -0.057(4) 0.027(4) 0.001(4)
_geom_special_details
;
 All esds (except the esd in the dihedral angle between two l.s. planes)
 are estimated using the full covariance matrix.  The cell esds are taken
 into account individually in the estimation of esds in distances, angles
 and torsion angles; correlations between esds in cell parameters are only
 used when they are defined by crystal symmetry.  An approximate (isotropic)
 treatment of cell esds is used for estimating esds involving l.s. planes.
;
loop_
    _geom_bond_atom_site_label_1
    _geom_bond_atom_site_label_2
    _geom_bond_site_symmetry_2
    _geom_bond_distance
    _geom_bond_publ_flag
    C1 C2 . 1.497(11) ?
    C1 C10 . 1.536(8) ?
    C1 H1A . 0.9700 ?
    C1 H1B . 0.9700 ?
    C2 C3 . 1.331(10) ?
    C2 H2 . 0.9300 ?
    C3 C4 . 1.473(10) ?
    C3 H3 . 0.9300 ?
    C4 C5 . 1.544(10) ?
    C4 H4A . 0.9700 ?
    C4 H4B . 0.9700 ?
    C5 C6 . 1.533(8) ?
    C5 C10 . 1.538(8) ?
    C5 H5 . 0.9800 ?
    C6 C7 . 1.528(9) ?
    C6 H6A . 0.9700 ?
    C6 H6B . 0.9700 ?
    C7 C8 . 1.525(8) ?
    C7 H7A . 0.9700 ?
    C7 H7B . 0.9700 ?
    C8 C14 . 1.525(8) ?
    C8 C9 . 1.568(8) ?
    C8 H8 . 0.9800 ?
    C9 C10 . 1.541(8) ?
    C9 C11 . 1.549(7) ?
    C9 H9 . 0.9800 ?
    C10 C20 . 1.543(8) ?
    C11 C12 . 1.536(9) ?
    C11 H11A . 0.9700 ?
    C11 H11B . 0.9700 ?
    C12 C13 . 1.534(8) ?
    C12 H12A . 0.9700 ?
    C12 H12B . 0.9700 ?
    C13 C21 . 1.512(8) ?
    C13 C17 . 1.522(9) ?
    C13 C14 . 1.534(8) ?
    C14 C15 . 1.524(9) ?
    C14 H14 . 0.9800 ?
    C15 C16 . 1.517(11) ?
    C15 H15A . 0.9700 ?
    C15 H15B . 0.9700 ?
    C16 O1 . 1.204(9) ?
    C16 C17 . 1.536(10) ?
    C17 O2 . 1.429(7) ?
    C17 H17 . 0.9800 ?
    C18 O3 . 1.197(8) ?
    C18 O2 . 1.306(9) ?
    C18 C19 . 1.500(9) ?
    C19 H19A . 0.9600 ?
    C19 H19B . 0.9600 ?
    C19 H19C . 0.9600 ?
    C20 H20A . 0.9600 ?
    C20 H20B . 0.9600 ?
    C20 H20C . 0.9600 ?
    C21 H21A . 0.9600 ?
    C21 H21B . 0.9600 ?
    C21 H21C . 0.9600 ?
loop_
    _geom_angle_atom_site_label_1
    _geom_angle_atom_site_label_2
    _geom_angle_atom_site_label_3
    _geom_angle_site_symmetry_1
    _geom_angle_site_symmetry_3
    _geom_angle
    _geom_angle_publ_flag
    C2 C1 C10 . . 114.4(7) ?
    C2 C1 H1A . . 108.7 ?
    C10 C1 H1A . . 108.7 ?
    C2 C1 H1B . . 108.7 ?
    C10 C1 H1B . . 108.7 ?
    H1A C1 H1B . . 107.6 ?
    C3 C2 C1 . . 122.2(8) ?
    C3 C2 H2 . . 118.9 ?
    C1 C2 H2 . . 118.9 ?
    C2 C3 C4 . . 122.8(8) ?
    C2 C3 H3 . . 118.6 ?
    C4 C3 H3 . . 118.6 ?
    C3 C4 C5 . . 113.9(7) ?
    C3 C4 H4A . . 108.8 ?
    C5 C4 H4A . . 108.8 ?
    C3 C4 H4B . . 108.8 ?
    C5 C4 H4B . . 108.8 ?
    H4A C4 H4B . . 107.7 ?
    C6 C5 C10 . . 113.7(6) ?
    C6 C5 C4 . . 110.7(6) ?
    C10 C5 C4 . . 111.2(6) ?
    C6 C5 H5 . . 106.9 ?
    C10 C5 H5 . . 106.9 ?
    C4 C5 H5 . . 106.9 ?
    C7 C6 C5 . . 110.6(6) ?
    C7 C6 H6A . . 109.5 ?
    C5 C6 H6A . . 109.5 ?
    C7 C6 H6B . . 109.5 ?
    C5 C6 H6B . . 109.5 ?
    H6A C6 H6B . . 108.1 ?
    C8 C7 C6 . . 111.8(6) ?
    C8 C7 H7A . . 109.3 ?
    C6 C7 H7A . . 109.3 ?
    C8 C7 H7B . . 109.3 ?
    C6 C7 H7B . . 109.3 ?
    H7A C7 H7B . . 107.9 ?
    C14 C8 C7 . . 111.6(5) ?
    C14 C8 C9 . . 108.0(5) ?
    C7 C8 C9 . . 109.8(5) ?
    C14 C8 H8 . . 109.1 ?
    C7 C8 H8 . . 109.1 ?
    C9 C8 H8 . . 109.1 ?
    C10 C9 C11 . . 113.7(6) ?
    C10 C9 C8 . . 113.3(5) ?
    C11 C9 C8 . . 109.9(5) ?
    C10 C9 H9 . . 106.5 ?
    C11 C9 H9 . . 106.5 ?
    C8 C9 H9 . . 106.5 ?
    C1 C10 C5 . . 106.3(6) ?
    C1 C10 C9 . . 109.5(6) ?
    C5 C10 C9 . . 107.1(5) ?
    C1 C10 C20 . . 110.1(5) ?
    C5 C10 C20 . . 111.7(5) ?
    C9 C10 C20 . . 112.0(5) ?
    C12 C11 C9 . . 113.6(6) ?
    C12 C11 H11A . . 108.8 ?
    C9 C11 H11A . . 108.8 ?
    C12 C11 H11B . . 108.8 ?
    C9 C11 H11B . . 108.8 ?
    H11A C11 H11B . . 107.7 ?
    C13 C12 C11 . . 111.2(5) ?
    C13 C12 H12A . . 109.4 ?
    C11 C12 H12A . . 109.4 ?
    C13 C12 H12B . . 109.4 ?
    C11 C12 H12B . . 109.4 ?
    H12A C12 H12B . . 108.0 ?
    C21 C13 C17 . . 110.0(5) ?
    C21 C13 C12 . . 111.4(5) ?
    C17 C13 C12 . . 115.2(6) ?
    C21 C13 C14 . . 113.6(5) ?
    C17 C13 C14 . . 99.9(5) ?
    C12 C13 C14 . . 106.3(5) ?
    C15 C14 C8 . . 118.2(5) ?
    C15 C14 C13 . . 104.2(5) ?
    C8 C14 C13 . . 114.3(6) ?
    C15 C14 H14 . . 106.4 ?
    C8 C14 H14 . . 106.4 ?
    C13 C14 H14 . . 106.4 ?
    C16 C15 C14 . . 102.9(6) ?
    C16 C15 H15A . . 111.2 ?
    C14 C15 H15A . . 111.2 ?
    C16 C15 H15B . . 111.2 ?
    C14 C15 H15B . . 111.2 ?
    H15A C15 H15B . . 109.1 ?
    O1 C16 C15 . . 128.1(8) ?
    O1 C16 C17 . . 123.8(9) ?
    C15 C16 C17 . . 108.1(8) ?
    O2 C17 C13 . . 114.5(5) ?
    O2 C17 C16 . . 111.1(6) ?
    C13 C17 C16 . . 102.9(6) ?
    O2 C17 H17 . . 109.4 ?
    C13 C17 H17 . . 109.4 ?
    C16 C17 H17 . . 109.4 ?
    O3 C18 O2 . . 122.2(8) ?
    O3 C18 C19 . . 125.0(9) ?
    O2 C18 C19 . . 112.7(8) ?
    C18 C19 H19A . . 109.5 ?
    C18 C19 H19B . . 109.5 ?
    H19A C19 H19B . . 109.5 ?
    C18 C19 H19C . . 109.5 ?
    H19A C19 H19C . . 109.5 ?
    H19B C19 H19C . . 109.5 ?
    C10 C20 H20A . . 109.5 ?
    C10 C20 H20B . . 109.5 ?
    H20A C20 H20B . . 109.5 ?
    C10 C20 H20C . . 109.5 ?
    H20A C20 H20C . . 109.5 ?
    H20B C20 H20C . . 109.5 ?
    C13 C21 H21A . . 109.5 ?
    C13 C21 H21B . . 109.5 ?
    H21A C21 H21B . . 109.5 ?
    C13 C21 H21C . . 109.5 ?
    H21A C21 H21C . . 109.5 ?
    H21B C21 H21C . . 109.5 ?
    C18 O2 C17 . . 118.7(6) ?
loop_
    _geom_torsion_atom_site_label_1
    _geom_torsion_atom_site_label_2
    _geom_torsion_atom_site_label_3
    _geom_torsion_atom_site_label_4
    _geom_torsion_site_symmetry_1
    _geom_torsion_site_symmetry_2
    _geom_torsion_site_symmetry_3
    _geom_torsion_site_symmetry_4
    _geom_torsion
    _geom_torsion_publ_flag
    C10 C1 C2 C3 . . . . -19.1(10) ?
    C1 C2 C3 C4 . . . . -1.9(13) ?
    C2 C3 C4 C5 . . . . -10.3(11) ?
    C3 C4 C5 C6 . . . . 170.4(6) ?
    C3 C4 C5 C10 . . . . 43.0(8) ?
    C10 C5 C6 C7 . . . . -57.3(8) ?
    C4 C5 C6 C7 . . . . 176.7(6) ?
    C5 C6 C7 C8 . . . . 55.4(8) ?
    C6 C7 C8 C14 . . . . -174.4(6) ?
    C6 C7 C8 C9 . . . . -54.7(7) ?
    C14 C8 C9 C10 . . . . 178.5(5) ?
    C7 C8 C9 C10 . . . . 56.5(7) ?
    C14 C8 C9 C11 . . . . -53.2(7) ?
    C7 C8 C9 C11 . . . . -175.1(6) ?
    C2 C1 C10 C5 . . . . 49.1(8) ?
    C2 C1 C10 C9 . . . . 164.4(6) ?
    C2 C1 C10 C20 . . . . -72.0(7) ?
    C6 C5 C10 C1 . . . . 173.3(7) ?
    C4 C5 C10 C1 . . . . -60.9(7) ?
    C6 C5 C10 C9 . . . . 56.3(7) ?
    C4 C5 C10 C9 . . . . -177.9(5) ?
    C6 C5 C10 C20 . . . . -66.6(8) ?
    C4 C5 C10 C20 . . . . 59.2(8) ?
    C11 C9 C10 C1 . . . . 63.0(6) ?
    C8 C9 C10 C1 . . . . -170.6(5) ?
    C11 C9 C10 C5 . . . . 177.9(5) ?
    C8 C9 C10 C5 . . . . -55.7(6) ?
    C11 C9 C10 C20 . . . . -59.4(7) ?
    C8 C9 C10 C20 . . . . 67.0(6) ?
    C10 C9 C11 C12 . . . . -178.9(6) ?
    C8 C9 C11 C12 . . . . 53.0(7) ?
    C9 C11 C12 C13 . . . . -56.0(7) ?
    C11 C12 C13 C21 . . . . -67.3(7) ?
    C11 C12 C13 C17 . . . . 166.6(5) ?
    C11 C12 C13 C14 . . . . 57.0(7) ?
    C7 C8 C14 C15 . . . . -54.7(8) ?
    C9 C8 C14 C15 . . . . -175.5(5) ?
    C7 C8 C14 C13 . . . . -177.9(5) ?
    C9 C8 C14 C13 . . . . 61.3(6) ?
    C21 C13 C14 C15 . . . . -70.3(7) ?
    C17 C13 C14 C15 . . . . 46.7(6) ?
    C12 C13 C14 C15 . . . . 166.8(5) ?
    C21 C13 C14 C8 . . . . 60.2(7) ?
    C17 C13 C14 C8 . . . . 177.3(5) ?
    C12 C13 C14 C8 . . . . -62.7(7) ?
    C8 C14 C15 C16 . . . . -161.0(5) ?
    C13 C14 C15 C16 . . . . -32.9(7) ?
    C14 C15 C16 O1 . . . . -177.1(9) ?
    C14 C15 C16 C17 . . . . 6.5(7) ?
    C21 C13 C17 O2 . . . . -42.2(7) ?
    C12 C13 C17 O2 . . . . 84.6(6) ?
    C14 C13 C17 O2 . . . . -162.0(5) ?
    C21 C13 C17 C16 . . . . 78.5(6) ?
    C12 C13 C17 C16 . . . . -154.6(6) ?
    C14 C13 C17 C16 . . . . -41.3(6) ?
    O1 C16 C17 O2 . . . . -31.4(11) ?
    C15 C16 C17 O2 . . . . 145.2(6) ?
    O1 C16 C17 C13 . . . . -154.4(8) ?
    C15 C16 C17 C13 . . . . 22.2(7) ?
    O3 C18 O2 C17 . . . . -0.9(11) ?
    C19 C18 O2 C17 . . . . -176.8(6) ?
    C13 C17 O2 C18 . . . . -127.4(6) ?
    C16 C17 O2 C18 . . . . 116.5(7) ?
loop_
    _geom_hbond_atom_site_label_D
    _geom_hbond_atom_site_label_H
    _geom_hbond_atom_site_label_A
    _geom_hbond_site_symmetry_A
    _geom_hbond_distance_DH
    _geom_hbond_distance_HA
    _geom_hbond_distance_DA
    _geom_hbond_angle_DHA
    _geom_hbond_publ_flag
    C19 H19C O1 1_455 0.96 2.55 3.496(11) 170 y
data_global
_journal_date_recd_electronic     2010-06-29
_journal_date_accepted     2010-07-15
_journal_name_full     'Acta Crystallographica, Section E'
_journal_year     2010
_journal_volume     66
_journal_issue      8
_journal_page_first     o2092
_journal_page_last     o2092
_journal_paper_category     QO
_journal_coeditor_code     XU2791
_publ_contact_author_name     'Kun Wei'
_publ_contact_author_address
;
School of Chemical Science and Technology
Key Laboratory of Medicinal Chemistry for Natural Resources
(Ministry of Education), Yunnan University, Kunming 650091,
People's Republic of China
;
_publ_contact_author_email     kunwei2008@126.com
_publ_contact_author_fax     '86-0871-3863022'
_publ_contact_author_phone     '86-0871-3863022'
_publ_section_title
;\
10,13-Dimethyl-16-oxo-4,5,6,7,8,9,10,11,12,13,14,15,16,17-tetradecahydro-\
1<i>H</i>-cyclopenta[<i>a</i>]phenanthren-17-yl acetate
;
loop_
    _publ_author_name
    _publ_author_address
    'Rui Shi'
;
Key Laboratory of Forest Resources Conservation and Use in the Southwest
Mountains of China (Ministry of Education),
Southwest Forestry University,
Kunming 650224,
People's Republic of China
;
    'Chun-Sheng Zhang'
;
Zhejiang Apeloa Kangyu Pharmaceutical Co Ltd
Jinhua 322118,
People's Republic of China
;
    'Rong Huang'
;
School of Chemical Science and Technology
Key Laboratory of Medicinal Chemistry for Natural Resources
(Ministry of Education),
Yunnan University,
Kunming 650091,
People's Republic of China
;
    'Kun Wei'
;
School of Chemical Science and Technology
Key Laboratory of Medicinal Chemistry for Natural Resources
(Ministry of Education),
Yunnan University,
Kunming 650091,
People's Republic of China
;
