# Supplementary material for: 10,13-Dimethyl-16-oxo-4,5,6,7,8,9,10,11,12,13,14,15,16,17-tetra­deca­hydro-1H-cyclo­penta­[a]phenanthren-17-yl acetate
Source: Acta Crystallogr Sect E Struct Rep Online. 2010 Jul 24;66(Pt 8):o2092. doi: 10.1107/S1600536810028412 (PMC3007217; doi:10.1107/S1600536810028412)
Supplement: Supplementary file 2 [file e-66-o2092-Isup2.hkl]

#
# h,k,l, Fc-squared, Fo-squared, sigma(Fo-squared) and status flag
#
data_I
_shelx_title ' 3 in               P21'
_shelx_refln_list_code          4
_shelx_F_calc_maximum      135.88
_exptl_crystal_F_000       360.00
_reflns_d_resolution_high  0.8347
 
loop_
 _symmetry_equiv_pos_as_xyz
 'x, y, z'
 '-x, y+1/2, -z'
 
_cell_length_a     7.3830
_cell_length_b    13.2000
_cell_length_c     9.8430
_cell_angle_alpha  90.000
_cell_angle_beta   95.687
_cell_angle_gamma  90.000
 
_shelx_F_squared_multiplier     1.000
 
loop_
 _refln_index_h
 _refln_index_k
 _refln_index_l
 _refln_F_squared_calc
 _refln_F_squared_meas
 _refln_F_squared_sigma
 _refln_observed_status
   2   0   0       41.18       50.24      6.41 o
   3   0   0      617.56      624.75     21.21 o
   4   0   0       35.29       31.25      5.31 o
   5   0   0      134.92      141.96      7.56 o
   6   0   0        4.43        0.00      4.87 o
   7   0   0        2.88        0.00      5.33 o
   8   0   0        0.03        8.54     10.46 o
   1   1   0      554.87      453.68     36.66 o
   2   1   0      468.78      465.45     10.77 o
   3   1   0      781.94      819.58     18.52 o
   4   1   0       89.32      105.37      5.94 o
   5   1   0       11.50       12.04      3.27 o
   6   1   0       46.98       49.37     13.55 o
   7   1   0        1.08        0.00      4.49 o
   8   1   0        0.47        0.39      6.16 o
   0   2   0     1607.38     1637.04     65.91 o
   1   2   0     1151.39     1092.66     22.02 o
   2   2   0      412.70      390.45     11.16 o
   3   2   0      240.24      254.40     10.40 o
   4   2   0      536.54      604.09     18.02 o
   5   2   0       94.74       92.13      7.40 o
   6   2   0       36.59       33.84      5.92 o
   7   2   0       29.15       26.29      6.08 o
   8   2   0        0.73       11.67      7.67 o
   1   3   0      449.71      437.20      9.91 o
   2   3   0      566.96      553.32     14.90 o
   3   3   0      771.56      838.53     29.13 o
   4   3   0       27.08       36.41      4.34 o
   5   3   0       14.14       14.28      4.19 o
   6   3   0       44.65       42.54      6.44 o
   7   3   0        8.80        2.05      5.20 o
   8   3   0        0.53        0.00      5.66 o
   0   4   0      750.61      733.06     33.59 o
   1   4   0       42.10       40.55      2.56 o
   2   4   0       75.56       71.86      3.80 o
   3   4   0      144.48      133.56     10.69 o
   4   4   0       55.38       58.09     10.28 o
   5   4   0        1.84        0.48      3.28 o
   6   4   0        6.85        8.57      4.67 o
   7   4   0        0.26        0.00      6.40 o
   8   4   0        0.49        0.00      6.24 o
   1   5   0      407.07      414.14     12.13 o
   2   5   0      512.83      523.25     12.66 o
   3   5   0       58.19       59.12      4.08 o
   4   5   0       11.68       14.40      2.91 o
   5   5   0        6.34        6.77      3.73 o
   6   5   0       12.69        7.50      4.60 o
   7   5   0        1.04        3.08      7.26 o
   8   5   0        1.04        0.00      8.42 o
   0   6   0     1780.04     1912.79     81.78 o
   1   6   0      130.51      142.48      6.36 o
   2   6   0      104.26      111.66      4.65 o
   3   6   0       13.63       12.20      2.65 o
   4   6   0        2.94        4.81      2.98 o
   5   6   0        0.31        3.88      2.92 o
   6   6   0        6.75        7.49      3.96 o
   7   6   0        0.36       12.89      7.45 o
   8   6   0        0.33        0.00      7.80 o
   1   7   0       73.28       80.02      5.69 o
   2   7   0       40.00       41.74      3.07 o
   3   7   0       69.35       70.05      4.37 o
   4   7   0       86.94       83.81      6.88 o
   5   7   0       20.14       33.16      5.81 o
   6   7   0       20.03       10.94      5.62 o
   7   7   0        2.15        8.00      8.00 o
   0   8   0       28.72       21.74      6.96 o
   1   8   0        2.04        2.88      2.38 o
   2   8   0       37.49       39.50      4.47 o
   3   8   0       53.10       70.81      7.60 o
   4   8   0      128.07      137.38      8.88 o
   5   8   0        2.88        0.00      3.96 o
   6   8   0        6.03        0.00      4.31 o
   7   8   0        2.23        1.66      8.69 o
   1   9   0       10.69        8.05      4.83 o
   2   9   0       28.54       29.76     14.90 o
   3   9   0       32.31       31.66      5.02 o
   4   9   0       19.39       14.99      5.02 o
   5   9   0        5.08        5.53      4.97 o
   6   9   0        2.01        1.80      4.91 o
   7   9   0        3.23       15.92      8.95 o
   0  10   0       56.08       54.33     11.89 o
   1  10   0        5.26        9.00      5.66 o
   2  10   0       58.16       46.70      7.83 o
   3  10   0       18.27       12.54      6.06 o
   4  10   0       17.38       16.85      6.54 o
   5  10   0        3.35        0.00      4.94 o
   6  10   0        5.88        0.42      5.19 o
   1  11   0        3.72        3.59      5.94 o
   2  11   0       35.96       45.32      8.88 o
   3  11   0        1.42        1.85      5.78 o
   4  11   0        1.06        4.82     13.42 o
   5  11   0        0.10        0.40      5.94 o
   6  11   0        2.14       34.27     14.50 o
   0  12   0        1.45        0.00      8.61 o
   1  12   0       28.54       36.60     10.25 o
   2  12   0        7.93        6.96      6.27 o
   3  12   0        0.08        2.91      6.10 o
   4  12   0        0.74        0.30      6.80 o
   5  12   0        0.49        0.00      6.59 o
   1  13   0        1.04        8.32      9.28 o
   2  13   0        1.61        0.00     10.72 o
   3  13   0        1.59        9.69     12.56 o
   4  13   0        1.32       12.24      8.07 o
   5  13   0        0.47        6.32      7.95 o
   0  14   0        1.16       15.45      9.84 o
   1  14   0        1.09       11.72      7.30 o
   2  14   0        0.57        0.00      6.99 o
   3  14   0        0.68        8.44      8.17 o
   4  14   0        1.95        1.30     10.70 o
   1  15   0        1.06       11.89      9.38 o
   2  15   0        0.27        0.00      7.81 o
  -8   0   1        3.21       16.97     11.00 o
  -7   0   1       12.64        8.01      7.78 o
  -6   0   1       60.30       57.19      8.56 o
  -5   0   1       47.37       55.37      5.38 o
  -4   0   1        1.89        0.39      2.48 o
  -3   0   1       47.06       45.15      3.64 o
  -2   0   1     1801.85     1930.68     45.15 o
  -1   0   1     4682.72     4849.20    133.36 o
   0   0   1      482.98      467.16     11.92 o
   1   0   1     8804.89     9588.47    257.10 o
   2   0   1      282.40      308.66     11.90 o
   3   0   1       22.76       26.59      6.06 o
   4   0   1       46.14       38.43      6.06 o
   5   0   1        2.37        4.85      4.56 o
   6   0   1       94.22       84.03     10.20 o
   7   0   1        4.48        6.51      6.02 o
   8   0   1        2.33        0.00      9.16 o
  -8   1   1        0.13        5.77      6.74 o
  -7   1   1       22.20       38.33      9.32 o
  -6   1   1       34.63       26.31      5.50 o
  -5   1   1        0.92        1.97      2.52 o
  -4   1   1       47.62       45.75      3.05 o
  -3   1   1      338.89      350.40      7.69 o
  -2   1   1     1310.11     1233.73     23.07 o
  -1   1   1     1454.60     1402.92     25.50 o
   0   1   1     1528.85     1297.87     26.23 o
   1   1   1     1645.40     1514.79     30.24 o
   2   1   1      207.45      210.52      6.46 o
   3   1   1      802.27      811.48     18.93 o
   4   1   1      142.97      146.31      8.77 o
   5   1   1       40.94       38.72      4.70 o
   6   1   1       18.26       13.56      6.86 o
   7   1   1       15.54       21.14      6.14 o
   8   1   1        2.69        0.00      5.83 o
  -8   2   1        0.92        3.51      7.32 o
  -7   2   1       18.30       21.09      5.66 o
  -6   2   1       79.73       84.82      6.64 o
  -5   2   1        2.52        5.97      3.16 o
  -4   2   1      197.40      208.43      6.42 o
  -3   2   1      810.50      878.98     17.86 o
  -2   2   1      302.49      286.54     13.93 o
  -1   2   1     1425.81     1283.56     25.89 o
   0   2   1       96.83       89.71      2.63 o
   1   2   1      602.94      502.49     27.48 o
   2   2   1      132.34      136.93     11.90 o
   3   2   1      256.95      283.15     10.00 o
   4   2   1      230.33      245.20     10.03 o
   5   2   1        3.56        0.00      3.22 o
   6   2   1       29.05       23.74      5.83 o
   7   2   1       26.32       20.37      5.84 o
   8   2   1        1.95        0.00      6.84 o
  -8   3   1        0.67        3.47      7.22 o
  -7   3   1        8.68       11.24      6.17 o
  -6   3   1       11.63       10.28      4.06 o
  -5   3   1       31.25       29.28      5.15 o
  -4   3   1       35.31       34.34      7.45 o
  -3   3   1      539.07      582.59     13.92 o
  -2   3   1     1492.47     1495.54     30.58 o
  -1   3   1      508.92      504.20     11.24 o
   0   3   1      438.64      436.85      8.88 o
   1   3   1      900.16      877.09     19.43 o
   2   3   1       25.93       26.48      3.25 o
   3   3   1      479.87      479.83     43.15 o
   4   3   1       83.42       95.51      6.83 o
   5   3   1        7.58        7.92      4.24 o
   6   3   1        7.94        8.63      4.89 o
   7   3   1       22.18       14.67      5.89 o
   8   3   1        0.28        0.00      5.77 o
  -8   4   1        1.38        0.69      7.34 o
  -7   4   1        0.43        1.78      4.93 o
  -6   4   1       19.59       17.50      4.76 o
  -5   4   1        4.77        3.47      3.68 o
  -4   4   1       43.25       40.48      4.72 o
  -3   4   1      247.57      261.08      8.12 o
  -2   4   1      219.96      225.91      6.69 o
  -1   4   1      308.59      299.97      7.50 o
   0   4   1       36.20       33.58      2.37 o
   1   4   1      241.73      222.29      5.57 o
   2   4   1      172.40      167.27      4.93 o
   3   4   1      263.55      260.67      9.56 o
   4   4   1       13.90       17.42      4.03 o
   5   4   1        8.52       11.74      4.48 o
   6   4   1        3.81        5.45      5.71 o
   7   4   1        0.15        0.00      6.35 o
   8   4   1        0.26       12.24      7.33 o
  -8   5   1        1.07        0.03     10.20 o
  -7   5   1        6.73        6.20      4.85 o
  -6   5   1        3.14        2.22      3.74 o
  -5   5   1        8.98       11.07      3.41 o
  -4   5   1        4.15        3.68      2.34 o
  -3   5   1       94.17       94.64      4.96 o
  -2   5   1       24.41       28.64      4.35 o
  -1   5   1       35.36       36.51      2.41 o
   0   5   1      729.43      697.77     15.09 o
   1   5   1      343.70      353.79      8.08 o
   2   5   1       16.71       18.61      3.02 o
   3   5   1      252.11      246.10      8.08 o
   4   5   1       12.70       14.84      3.73 o
   5   5   1        0.29        2.50      4.94 o
   6   5   1        2.69        6.15      4.38 o
   7   5   1        4.82        4.62      6.10 o
   8   5   1        4.04        1.32      6.42 o
  -8   6   1        0.53        0.26     11.41 o
  -7   6   1        0.89        3.75      5.61 o
  -6   6   1       24.59       16.80      4.24 o
  -5   6   1       15.24       19.77      3.86 o
  -4   6   1       79.50       77.58      5.23 o
  -3   6   1       85.82       89.90      6.89 o
  -2   6   1      183.48      199.74      6.46 o
  -1   6   1      720.13      684.19     18.50 o
   0   6   1      375.82      357.23     10.67 o
   1   6   1       61.65       67.90      3.44 o
   2   6   1      127.13      136.42      4.89 o
   3   6   1        2.45        1.94      2.05 o
   4   6   1        4.06        1.96      2.36 o
   5   6   1       12.69       10.71      3.05 o
   6   6   1        5.73       10.83      4.77 o
   7   6   1        1.40        0.00      7.18 o
   8   6   1        0.08        2.52      9.52 o
  -7   7   1        2.27        0.00      5.95 o
  -6   7   1        0.79        0.00      4.64 o
  -5   7   1       26.47       27.35      4.98 o
  -4   7   1       22.28       25.43      4.66 o
  -3   7   1       38.61       38.48      4.72 o
  -2   7   1       40.61       35.36      4.78 o
  -1   7   1       18.61       18.11      3.35 o
   0   7   1      369.57      378.47     11.36 o
   1   7   1      199.98      214.69      8.36 o
   2   7   1       51.38       52.04      3.30 o
   3   7   1       16.51       15.28      2.98 o
   4   7   1       45.70       50.50      5.95 o
   5   7   1       11.52       13.01      4.52 o
   6   7   1       11.23        7.42      4.32 o
   7   7   1        2.46        2.68      4.24 o
  -7   8   1        1.02        2.21      6.42 o
  -6   8   1       14.53       11.31      6.26 o
  -5   8   1       32.03       19.61      5.40 o
  -4   8   1       81.31       95.83      7.61 o
  -3   8   1      103.61      110.05      9.03 o
  -2   8   1        1.70        0.85      5.50 o
  -1   8   1       59.30       58.38      4.50 o
   0   8   1       22.32       15.70      4.69 o
   1   8   1       96.64       92.64      5.77 o
   2   8   1       24.69       31.31      3.55 o
   3   8   1       52.96       55.31      6.29 o
   4   8   1       97.25      101.24      8.21 o
   5   8   1       32.92       28.09      5.53 o
   6   8   1       21.83       17.19      5.50 o
   7   8   1        1.90        0.02      5.07 o
  -7   9   1        3.64       10.87      7.67 o
  -6   9   1        2.18        4.22      6.17 o
  -5   9   1        1.01        0.00      4.23 o
  -4   9   1       41.14       37.14      6.18 o
  -3   9   1      137.89      131.66     12.06 o
  -2   9   1       26.34       21.41      4.11 o
  -1   9   1       30.34       37.22      6.64 o
   0   9   1        6.10       10.84      4.28 o
   1   9   1       21.47       29.30      6.79 o
   2   9   1        1.46        3.01      9.26 o
   3   9   1       21.68       21.20      5.09 o
   4   9   1        7.48        8.89      4.74 o
   5   9   1        0.35        3.86      4.70 o
   6   9   1        2.41        1.15      4.86 o
   7   9   1        5.16        2.95      5.13 o
  -6  10   1        2.02        0.00      5.81 o
  -5  10   1        1.59        0.00      4.75 o
  -4  10   1        8.64        3.15      5.88 o
  -3  10   1       82.12       90.52     12.11 o
  -2  10   1       24.66       37.90      9.13 o
  -1  10   1       18.00       16.96      8.11 o
   0  10   1        2.59        4.95      4.84 o
   1  10   1       12.32       11.32      6.50 o
   2  10   1        2.00        6.11      5.86 o
   3  10   1       30.72       27.00      7.33 o
   4  10   1        7.11        9.31      6.10 o
   5  10   1        0.31        0.00      4.50 o
   6  10   1        0.72        4.15      5.48 o
  -6  11   1        1.05       10.22      8.89 o
  -5  11   1        3.08        6.43      6.42 o
  -4  11   1        2.17        7.40      5.78 o
  -3  11   1        4.58        0.00      5.67 o
  -2  11   1       21.17       13.83      6.48 o
  -1  11   1       14.05       14.92      6.39 o
   0  11   1        8.07        0.00      5.81 o
   1  11   1       28.72       23.04      7.54 o
   2  11   1        4.52        8.32     12.49 o
   3  11   1       10.86        8.45      6.08 o
   4  11   1        1.78        4.44      6.10 o
   5  11   1        1.90        5.83      7.07 o
   6  11   1        0.38        0.00      6.64 o
  -5  12   1        0.08        7.99     10.41 o
  -4  12   1        0.07        0.07      6.48 o
  -3  12   1        1.00        0.00      5.59 o
  -2  12   1        5.01        6.12      5.86 o
  -1  12   1        5.57        1.81      4.65 o
   0  12   1        0.52        2.59      5.62 o
   1  12   1        5.07        5.47      6.86 o
   2  12   1        3.41        7.17      6.89 o
   3  12   1        1.11        0.00      6.30 o
   4  12   1        2.82        9.76     13.18 o
   5  12   1        0.94        0.00      7.13 o
  -5  13   1        0.23        0.00      9.34 o
  -4  13   1        0.04        2.12      6.44 o
  -3  13   1        0.57        0.95      6.52 o
  -2  13   1        1.38        6.81      5.76 o
  -1  13   1        4.12        8.50      6.45 o
   0  13   1        1.20        3.84      6.53 o
   1  13   1        3.26        0.00      5.87 o
   2  13   1        0.84        2.65      7.02 o
   3  13   1        0.34        0.00      6.27 o
   4  13   1        0.43        3.14      7.27 o
  -4  14   1        1.81        1.39      7.33 o
  -3  14   1        1.11        2.10      7.25 o
  -2  14   1        0.36        8.45      6.93 o
  -1  14   1        0.08        3.13      7.01 o
   0  14   1        1.46       19.23      8.42 o
   1  14   1        0.06        5.45      7.68 o
   2  14   1        0.29        3.98      7.69 o
   3  14   1        0.06        2.68      7.51 o
  -2  15   1        0.53        7.88      8.27 o
  -1  15   1        0.33        7.79      7.76 o
   0  15   1        1.59        1.76      8.99 o
   1  15   1        0.43        6.53      8.80 o
   2  15   1        0.02        0.00      8.39 o
  -8   0   2        3.05        0.00      8.55 o
  -7   0   2        0.73       10.90      8.90 o
  -6   0   2        7.03        1.80      6.78 o
  -5   0   2      148.66      154.48      8.47 o
  -4   0   2       75.06       70.97      5.26 o
  -3   0   2       45.70       50.85      3.95 o
  -2   0   2      386.71      360.94     10.23 o
  -1   0   2      117.22      109.06      6.01 o
   0   0   2    18463.10    20376.32    750.60 o
   1   0   2     5419.67     5301.98    143.95 o
   2   0   2      643.71      636.77     21.25 o
   3   0   2       52.02       51.74     11.06 o
   4   0   2      194.77      193.89      9.59 o
   5   0   2        4.76        0.00      4.40 o
   6   0   2        0.72        0.00      5.23 o
   7   0   2        0.60        0.00      9.56 o
   8   0   2        0.48       11.87     29.20 o
  -8   1   2        1.83        1.55      6.12 o
  -7   1   2        0.63        6.32      5.69 o
  -6   1   2       84.22       91.07      9.87 o
  -5   1   2      136.82      152.84      9.76 o
  -4   1   2       13.16       11.49      2.19 o
  -3   1   2      114.42      137.16      4.80 o
  -2   1   2       48.10       46.68      2.60 o
  -1   1   2      186.65      178.79      5.18 o
   0   1   2     1678.24     1530.68     28.01 o
   1   1   2     3570.57     3416.21     67.07 o
   2   1   2      426.38      426.30     10.86 o
   3   1   2      198.19      177.53      6.84 o
   4   1   2      134.76      143.73      7.27 o
   5   1   2       81.53       75.65      5.74 o
   6   1   2       14.43       16.43      4.67 o
   7   1   2       10.68       15.56      7.40 o
   8   1   2        0.66        6.04      9.70 o
  -8   2   2        0.60        0.00      6.07 o
  -7   2   2        4.20        1.23      5.21 o
  -6   2   2       83.02       88.06      6.81 o
  -5   2   2      171.07      161.21      7.92 o
  -4   2   2      111.40      127.23      5.27 o
  -3   2   2      317.53      318.40      8.21 o
  -2   2   2      215.10      208.50      5.44 o
  -1   2   2      916.42      841.30     14.79 o
   0   2   2      547.18      507.90     11.71 o
   1   2   2      110.57      102.39      4.00 o
   2   2   2      255.31      239.11      7.08 o
   3   2   2       51.27       59.09      6.93 o
   4   2   2      264.67      292.83     11.40 o
   5   2   2       18.88       16.57     10.49 o
   6   2   2       11.40        5.94      4.54 o
   7   2   2        9.35       11.41      8.07 o
   8   2   2        0.01        0.00      9.17 o
  -8   3   2        1.21        0.52      6.87 o
  -7   3   2        1.64        1.00      5.63 o
  -6   3   2       39.15       33.91      5.95 o
  -5   3   2        0.25        0.00      2.58 o
  -4   3   2        5.10        3.75      2.14 o
  -3   3   2      251.95      286.87      6.89 o
  -2   3   2      990.54      932.41     16.77 o
  -1   3   2      452.47      430.53     10.35 o
   0   3   2      446.60      395.39      8.67 o
   1   3   2      373.99      338.42      8.86 o
   2   3   2       12.16       10.51      2.00 o
   3   3   2      328.40      336.03     11.58 o
   4   3   2       35.48       43.21      7.81 o
   5   3   2        6.89        4.13      5.70 o
   6   3   2       32.66       31.64      6.03 o
   7   3   2        4.30        6.05      5.34 o
   8   3   2        1.10      108.93     73.79 o
  -8   4   2        2.12        1.92      7.32 o
  -7   4   2        1.91        8.55      6.42 o
  -6   4   2       15.18       21.00      5.04 o
  -5   4   2       38.28       31.56      9.66 o
  -4   4   2        4.66        5.10      1.85 o
  -3   4   2      137.55      139.48     10.08 o
  -2   4   2       24.42       23.57      2.33 o
  -1   4   2       65.25       63.95      3.10 o
   0   4   2       42.99       41.36      2.66 o
   1   4   2      194.46      184.05      5.33 o
   2   4   2       57.25       56.01      5.68 o
   3   4   2       99.76      103.94      4.94 o
   4   4   2       14.53       15.18      3.71 o
   5   4   2        3.82        2.79      3.98 o
   6   4   2        1.32        0.00      4.29 o
   7   4   2       13.14       17.18      8.10 o
   8   4   2        0.75        2.63      7.96 o
  -8   5   2        0.27        6.93     12.25 o
  -7   5   2        1.95        0.00      5.40 o
  -6   5   2        5.33       13.37      4.35 o
  -5   5   2        2.90        5.06      2.78 o
  -4   5   2       77.50       84.43      7.63 o
  -3   5   2       15.95       17.42      2.52 o
  -2   5   2       74.00       83.68      5.54 o
  -1   5   2      253.27      238.76      6.34 o
   0   5   2      108.32      103.92      4.04 o
   1   5   2      169.96      167.84      5.25 o
   2   5   2       70.84       80.95      5.05 o
   3   5   2       76.57       82.73      5.85 o
   4   5   2        7.38        7.43      2.79 o
   5   5   2        0.89        1.14      3.56 o
   6   5   2        5.41        4.28      4.64 o
   7   5   2        1.17        0.14      4.76 o
   8   5   2        1.41        8.85      8.34 o
  -8   6   2        0.92        0.00     10.99 o
  -7   6   2        0.01        2.00      7.89 o
  -6   6   2        7.33       12.16      5.36 o
  -5   6   2       18.72       13.62      4.96 o
  -4   6   2        3.57        8.79      2.78 o
  -3   6   2       68.92       82.69      4.51 o
  -2   6   2       54.52       71.32      7.07 o
  -1   6   2      156.22      163.87      5.15 o
   0   6   2      663.34      667.28     14.07 o
   1   6   2       56.96       59.39      4.17 o
   2   6   2      136.71      140.43      5.26 o
   3   6   2       12.23       13.77      4.29 o
   4   6   2       31.42       26.93      4.24 o
   5   6   2        1.89        6.75      3.59 o
   6   6   2        1.25        6.83      4.40 o
   7   6   2        1.16        8.54      6.17 o
  -7   7   2        0.18        0.00      7.60 o
  -6   7   2        7.12        7.66      6.19 o
  -5   7   2       78.33       75.08      8.07 o
  -4   7   2       59.71       64.92      7.57 o
  -3   7   2       32.88       34.82      4.18 o
  -2   7   2       26.44       29.73      3.69 o
  -1   7   2       23.35       23.90      3.55 o
   0   7   2      178.84      192.38      5.80 o
   1   7   2       86.34       89.06      4.24 o
   2   7   2        8.90        7.26      2.32 o
   3   7   2        0.84        1.92      2.65 o
   4   7   2        6.75        8.17      3.46 o
   5   7   2       58.82       64.91      6.76 o
   6   7   2        3.07        1.69      8.61 o
   7   7   2        4.32        9.70      5.49 o
  -7   8   2        0.25       10.30      8.50 o
  -6   8   2        2.73        7.30      5.90 o
  -5   8   2       11.47        9.06      4.55 o
  -4   8   2      135.61      143.41      8.15 o
  -3   8   2       26.03       18.37      3.54 o
  -2   8   2       45.96       51.53      4.70 o
  -1   8   2       32.88       34.33      4.44 o
   0   8   2       69.47       59.21      6.68 o
   1   8   2       21.14       19.34      3.35 o
   2   8   2        5.22        9.49      3.34 o
   3   8   2        6.39        8.43      4.17 o
   4   8   2       44.91       23.50      9.62 o
   5   8   2        2.44        0.00      4.02 o
   6   8   2        5.54        4.17      4.80 o
   7   8   2        5.23       15.78      5.51 o
  -7   9   2        1.85        0.00      8.46 o
  -6   9   2        0.66        7.28      6.21 o
  -5   9   2       10.99       10.97      6.18 o
  -4   9   2       42.05       36.67      5.04 o
  -3   9   2      159.83      151.71      8.03 o
  -2   9   2       51.56       55.81      6.32 o
  -1   9   2       68.70       58.63      6.47 o
   0   9   2       23.86       30.88      5.47 o
   1   9   2        9.05       10.90      6.34 o
   2   9   2       16.03       18.66      6.72 o
   3   9   2        4.87        0.00      4.99 o
   4   9   2        2.18        3.52      4.09 o
   5   9   2        7.29        5.89      4.62 o
   6   9   2        2.47        3.76      4.85 o
  -6  10   2        5.56       10.14      6.76 o
  -5  10   2        2.61        7.54      5.67 o
  -4  10   2       11.02       12.21      5.18 o
  -3  10   2        4.05        7.47      4.75 o
  -2  10   2      135.66      119.43      9.18 o
  -1  10   2        9.39        7.20      4.51 o
   0  10   2        8.80       11.74      5.34 o
   1  10   2        4.64        5.95      4.42 o
   2  10   2        0.13        1.88     12.03 o
   3  10   2       17.78       13.84      6.97 o
   4  10   2        2.12        0.62      6.06 o
   5  10   2        4.17        2.29      6.37 o
   6  10   2        0.61        0.00      6.27 o
  -6  11   2        1.79        0.00     10.26 o
  -5  11   2        0.23        2.84      7.38 o
  -4  11   2        0.70        4.74      5.15 o
  -3  11   2        3.87        7.22      6.12 o
  -2  11   2        1.77        0.06      4.42 o
  -1  11   2       27.20       18.51      5.28 o
   0  11   2       10.06        7.01      5.21 o
   1  11   2       26.10       18.70      5.57 o
   2  11   2       62.35       66.71     13.50 o
   3  11   2        4.80        8.14      6.32 o
   4  11   2        5.54        0.84      6.36 o
   5  11   2        0.64        4.75     10.69 o
  -5  12   2        0.01        1.14      9.04 o
  -4  12   2        0.94        1.14      6.75 o
  -3  12   2        2.91        0.00      4.57 o
  -2  12   2        2.73        4.38      4.70 o
  -1  12   2        7.40        6.00      6.58 o
   0  12   2        3.52        2.91      4.32 o
   1  12   2       16.58       10.85      7.22 o
   2  12   2        2.90        0.00      6.98 o
   3  12   2        1.99        5.56      7.16 o
   4  12   2        0.36        1.67      6.62 o
   5  12   2        0.33        0.00      9.95 o
  -4  13   2        0.21        0.00      7.14 o
  -3  13   2        0.26        0.00      5.42 o
  -2  13   2        0.94        0.00      4.80 o
  -1  13   2        1.55        0.00      5.00 o
   0  13   2        0.68        1.45      8.35 o
   1  13   2        0.08        0.00      6.71 o
   2  13   2        3.26        6.90     12.39 o
   3  13   2        0.38        0.00      7.50 o
   4  13   2        0.42        4.07      7.66 o
  -3  14   2        1.84        7.97      6.22 o
  -2  14   2        0.26        0.00      4.97 o
  -1  14   2        4.28        8.45      5.65 o
   0  14   2        2.23        4.24      5.73 o
   1  14   2        0.15        5.93      7.61 o
   2  14   2        0.01        0.00      8.12 o
   3  14   2        0.02        8.49      9.18 o
  -2  15   2        0.81        2.92      6.12 o
  -1  15   2        1.67        7.33      6.45 o
   0  15   2        0.13        0.00      7.73 o
   1  15   2        0.11        0.00      8.50 o
   2  15   2        0.13        4.62      9.96 o
  -8   0   3        2.41        5.81     10.84 o
  -7   0   3        2.88        4.21      6.87 o
  -6   0   3       35.98       53.35     12.63 o
  -5   0   3      121.73      121.78     15.15 o
  -4   0   3       56.62       53.23      5.42 o
  -3   0   3       93.23      111.80      8.64 o
  -2   0   3        8.20       12.82      3.22 o
  -1   0   3     1073.82     1044.04     32.53 o
   0   0   3       11.05       15.57      5.26 o
   1   0   3        8.05        9.09      2.82 o
   2   0   3      117.86      120.37      7.77 o
   3   0   3       88.40       87.87      7.72 o
   4   0   3       44.77       36.22     12.37 o
   5   0   3       11.70        6.25      5.89 o
   6   0   3        8.25        3.08      6.03 o
   7   0   3        1.68       12.49     10.45 o
   8   0   3        0.11        4.83     18.60 o
  -8   1   3        0.63        2.04      6.88 o
  -7   1   3        3.42        3.57      5.33 o
  -6   1   3      126.83      116.68      9.33 o
  -5   1   3      157.50      156.66     15.10 o
  -4   1   3       57.07       56.86      3.99 o
  -3   1   3       65.70       64.08      4.30 o
  -2   1   3       58.59       55.35      3.04 o
  -1   1   3       34.46       34.71      2.01 o
   0   1   3      831.49      741.48     15.14 o
   1   1   3     1146.97     1112.06     24.01 o
   2   1   3      482.63      493.10     12.67 o
   3   1   3        8.55        9.12      2.68 o
   4   1   3      157.11      143.29      7.53 o
   5   1   3      100.73      108.09     11.84 o
   6   1   3       37.70       35.01      8.92 o
   7   1   3        1.33        5.94      7.12 o
   8   1   3        1.02        0.00      8.67 o
  -8   2   3       14.29       16.88     11.75 o
  -7   2   3       11.69       14.18      6.15 o
  -6   2   3       21.74       21.92      5.22 o
  -5   2   3       39.04       46.61      4.91 o
  -4   2   3        5.94        6.51      2.23 o
  -3   2   3      124.91      126.81      4.10 o
  -2   2   3       88.81       86.62      5.01 o
  -1   2   3       91.75       86.89      3.13 o
   0   2   3      578.86      563.28     12.10 o
   1   2   3      176.08      164.22      7.39 o
   2   2   3       14.21       20.46      2.70 o
   3   2   3      122.08      133.20      7.48 o
   4   2   3      130.49      131.10      8.21 o
   5   2   3       26.54       28.70      5.44 o
   6   2   3       18.44       19.68      5.78 o
   7   2   3        2.87        5.25      6.83 o
   8   2   3        0.65        0.00      7.68 o
  -8   3   3        2.62        7.58      7.64 o
  -7   3   3        2.48        8.31      6.35 o
  -6   3   3       11.17       11.73      5.24 o
  -5   3   3        7.87        8.47      4.23 o
  -4   3   3       13.46       12.56      2.36 o
  -3   3   3      440.31      464.84     10.91 o
  -2   3   3     1106.39     1102.58     19.76 o
  -1   3   3      248.31      242.59      5.96 o
   0   3   3      271.70      255.43      8.92 o
   1   3   3       40.13       39.24      3.17 o
   2   3   3        2.64        6.39      2.50 o
   3   3   3       23.44       30.59      3.36 o
   4   3   3       78.16       72.64      6.72 o
   5   3   3        3.46        0.00      3.90 o
   6   3   3        4.18        2.21      4.96 o
   7   3   3       24.59       25.40     13.54 o
   8   3   3        2.69       13.10      8.13 o
  -8   4   3        0.70        2.21      8.06 o
  -7   4   3        2.00        6.06      5.37 o
  -6   4   3       68.71       66.74      7.98 o
  -5   4   3       10.13        9.58      5.53 o
  -4   4   3        5.93        3.84      1.90 o
  -3   4   3      244.84      249.57      6.62 o
  -2   4   3       64.72       75.44      3.44 o
  -1   4   3      284.30      268.79      7.11 o
   0   4   3       21.93       24.89      2.58 o
   1   4   3       48.32       47.17      4.05 o
   2   4   3       27.60       31.00      3.27 o
   3   4   3       67.92       70.70      6.20 o
   4   4   3        1.20        3.53      3.25 o
   5   4   3       21.90       26.27      5.42 o
   6   4   3        6.89        6.99      5.13 o
   7   4   3        1.33        0.74      6.21 o
  -8   5   3        0.36        6.30     12.37 o
  -7   5   3        3.40        5.33      6.18 o
  -6   5   3       12.43        9.65      5.01 o
  -5   5   3        4.57        4.59      3.86 o
  -4   5   3        6.75        3.12      3.29 o
  -3   5   3      103.84      110.43      5.08 o
  -2   5   3       24.90       24.18      2.74 o
  -1   5   3       45.93       46.33      3.25 o
   0   5   3      143.71      147.03      5.30 o
   1   5   3       16.42       17.06      2.60 o
   2   5   3        5.02        7.30      2.22 o
   3   5   3       17.45       27.78      4.34 o
   4   5   3        0.15        0.78      3.76 o
   5   5   3        2.79        4.69      4.20 o
   6   5   3        3.61        7.10      5.34 o
   7   5   3        2.55        7.20      6.14 o
  -8   6   3        0.56        0.00     11.99 o
  -7   6   3        3.31        7.53      7.26 o
  -6   6   3       48.05       41.13     12.76 o
  -5   6   3       29.56       29.10      5.24 o
  -4   6   3       11.26        8.21      3.64 o
  -3   6   3       31.94       34.98      3.43 o
  -2   6   3      173.15      171.34      8.03 o
  -1   6   3       81.91       90.83      4.37 o
   0   6   3      385.18      393.25      9.89 o
   1   6   3      114.69      107.95      6.10 o
   2   6   3       28.38       21.68      3.04 o
   3   6   3        1.69        2.21      2.74 o
   4   6   3        7.15        2.68      3.63 o
   5   6   3        8.55        9.20      5.47 o
   6   6   3        1.57        6.19      4.89 o
   7   6   3        2.10        0.40      8.94 o
  -7   7   3        1.03        0.00      7.99 o
  -6   7   3        7.61       12.21      9.88 o
  -5   7   3        5.56        8.28      4.54 o
  -4   7   3       40.06       51.30      7.07 o
  -3   7   3       27.57       31.65      4.71 o
  -2   7   3       20.58       15.44      3.22 o
  -1   7   3       40.11       47.15      3.52 o
   0   7   3       74.25       76.56      4.47 o
   1   7   3      223.17      228.13      7.21 o
   2   7   3       66.30       66.25      4.91 o
   3   7   3       28.74       30.41      4.33 o
   4   7   3       32.30       22.17      5.11 o
   5   7   3       28.05       22.69      6.85 o
   6   7   3       16.82       11.87      6.90 o
   7   7   3        1.49       11.25     13.28 o
  -7   8   3        1.26        0.00      8.48 o
  -6   8   3        8.05       13.58      6.36 o
  -5   8   3        6.50        6.99      5.31 o
  -4   8   3       27.48       25.43      7.93 o
  -3   8   3       17.39       19.13      5.17 o
  -2   8   3       59.58       56.54      5.50 o
  -1   8   3       24.41       20.58      3.51 o
   0   8   3        1.42        0.79      2.69 o
   1   8   3       38.61       48.59      5.51 o
   2   8   3       19.27       19.17      4.10 o
   3   8   3        0.30        0.00      4.15 o
   4   8   3       34.21       28.89      5.70 o
   5   8   3       18.17       12.52      4.74 o
   6   8   3       15.22       12.78      5.00 o
   7   8   3        1.35        3.26      5.01 o
  -7   9   3        1.44        0.00     10.04 o
  -6   9   3        0.49        4.21      7.81 o
  -5   9   3        0.50        5.21      5.56 o
  -4   9   3       45.20       41.75      6.60 o
  -3   9   3       91.60       90.65      6.69 o
  -2   9   3      139.71      139.27      7.44 o
  -1   9   3       25.13       25.01      4.91 o
   0   9   3        7.19        9.17      4.20 o
   1   9   3       31.31       39.79      6.02 o
   2   9   3        9.41       15.07      6.57 o
   3   9   3       19.11       26.15      7.21 o
   4   9   3        6.39        4.85      4.46 o
   5   9   3        0.98        2.29      4.41 o
   6   9   3        1.04        8.94      5.36 o
  -6  10   3        1.26        2.87      6.50 o
  -5  10   3        0.15        0.00      5.42 o
  -4  10   3        8.00       13.39     10.18 o
  -3  10   3       14.67        8.57      5.08 o
  -2  10   3       15.43       11.14      6.97 o
  -1  10   3       43.64       39.39      6.14 o
   0  10   3        6.78        4.13      4.52 o
   1  10   3        9.46        8.56      4.89 o
   2  10   3        0.60        8.43      6.75 o
   3  10   3       12.98        3.06      6.25 o
   4  10   3        5.49        0.00      6.67 o
   5  10   3        0.27        0.00      6.09 o
   6  10   3        0.44        0.00      5.19 o
  -6  11   3        2.23        0.70      8.68 o
  -5  11   3        0.65        0.00      6.83 o
  -4  11   3        0.11        3.34      6.65 o
  -3  11   3        1.47        4.66      5.27 o
  -2  11   3        8.52        7.84      4.64 o
  -1  11   3        1.53        3.73      7.08 o
   0  11   3        6.03        0.00      4.65 o
   1  11   3       12.07       13.21      5.46 o
   2  11   3        6.04        3.88      7.02 o
   3  11   3        3.72        5.63      6.83 o
   4  11   3        2.58        7.35      7.75 o
   5  11   3        0.70        0.05      6.68 o
  -5  12   3        0.55        3.12      8.04 o
  -4  12   3        0.12        0.00      7.25 o
  -3  12   3        0.37        0.00      5.22 o
  -2  12   3        3.19        0.49      4.55 o
  -1  12   3        2.15        2.81      4.61 o
   0  12   3        1.22        0.00      4.59 o
   1  12   3        2.97        0.00      8.33 o
   2  12   3        1.11        0.00      6.70 o
   3  12   3        0.44        0.00      6.97 o
   4  12   3        1.01        0.00      7.80 o
   5  12   3        0.22        0.00      6.95 o
  -4  13   3        1.19        0.96      7.28 o
  -3  13   3        0.81        7.28      7.38 o
  -2  13   3        0.64        0.71      5.06 o
  -1  13   3        0.98        1.43      5.12 o
   0  13   3        0.51        0.00      4.99 o
   1  13   3        0.85        0.00      7.47 o
   2  13   3        0.21        0.00      7.30 o
   3  13   3        0.37        0.00     18.01 o
   4  13   3        0.01        0.93      8.20 o
  -3  14   3        0.22        5.54      6.75 o
  -2  14   3        0.17       11.32      5.82 o
  -1  14   3        0.82        9.69      5.88 o
   0  14   3        2.82        0.00      6.81 o
   1  14   3        0.25        0.00      7.21 o
   2  14   3        0.10        2.09      8.80 o
   3  14   3        0.20        0.00      8.04 o
  -1  15   3        0.04        6.54      6.51 o
   0  15   3        0.31        2.53      7.33 o
   1  15   3        0.13        0.00      8.83 o
  -8   0   4        2.54        0.00      9.20 o
  -7   0   4        1.68        0.00      7.70 o
  -6   0   4        1.07        3.97      7.48 o
  -5   0   4      132.25      150.96     11.82 o
  -4   0   4       84.47       94.78     12.15 o
  -3   0   4      130.16      122.93     10.38 o
  -2   0   4        0.66        0.00      2.98 o
  -1   0   4        0.66        4.48      2.71 o
   0   0   4      201.55      192.49     12.82 o
   1   0   4      126.58      128.64      6.81 o
   2   0   4       41.66       41.52     11.45 o
   3   0   4        0.02        0.62      5.03 o
   4   0   4      224.15      224.06     18.19 o
   5   0   4       59.65       57.75      8.87 o
   6   0   4        0.84        5.83      6.66 o
   7   0   4        0.01        7.16     12.00 o
  -8   1   4        5.43       15.15      7.61 o
  -7   1   4        7.52        6.66      6.14 o
  -6   1   4       60.82       56.86      7.27 o
  -5   1   4      235.61      240.14     10.09 o
  -4   1   4       26.59       22.61      3.74 o
  -3   1   4      343.01      307.85      8.24 o
  -2   1   4      160.19      159.23      5.42 o
  -1   1   4       85.16       80.05      3.87 o
   0   1   4      425.10      415.96     10.10 o
   1   1   4     2060.96     1971.12     37.36 o
   2   1   4      451.00      428.14     12.14 o
   3   1   4       24.33       19.32      4.24 o
   4   1   4      101.52       96.22      8.19 o
   5   1   4       93.99      109.69     18.96 o
   6   1   4       11.19       12.03      5.90 o
   7   1   4        9.50        4.42      7.45 o
  -8   2   4        1.57        4.04      7.12 o
  -7   2   4        6.69        5.91      6.30 o
  -6   2   4       74.79       67.69      9.31 o
  -5   2   4       16.81       15.36      4.21 o
  -4   2   4       12.36       10.12      4.06 o
  -3   2   4       22.62       26.20      2.86 o
  -2   2   4      439.28      458.11     11.05 o
  -1   2   4      171.21      179.14      5.07 o
   0   2   4       85.20       83.96      5.58 o
   1   2   4       51.78       55.67      4.22 o
   2   2   4      163.03      177.32      7.07 o
   3   2   4      132.95      142.60      7.06 o
   4   2   4      287.15      318.53     12.95 o
   5   2   4       19.02       18.90      5.35 o
   6   2   4        0.63        1.13      5.18 o
   7   2   4        0.13        0.00      5.84 o
  -8   3   4        0.02        3.87      6.97 o
  -7   3   4        4.94        6.25      7.09 o
  -6   3   4       10.18       12.96      5.49 o
  -5   3   4       17.19       20.89      5.37 o
  -4   3   4        0.24        1.12      2.24 o
  -3   3   4       48.88       51.42      3.78 o
  -2   3   4     1033.22     1067.20     19.61 o
  -1   3   4       51.96       57.16      4.83 o
   0   3   4      118.26      119.23      4.52 o
   1   3   4       77.80       79.03      5.44 o
   2   3   4       90.91      102.78     10.17 o
   3   3   4       74.55       75.62      5.42 o
   4   3   4       11.38        5.63      4.49 o
   5   3   4        9.00        6.62      4.52 o
   6   3   4        8.84        3.66      5.21 o
   7   3   4        2.40        8.06      6.19 o
  -8   4   4        1.76        6.93      8.76 o
  -7   4   4        0.23        8.16      6.21 o
  -6   4   4       16.24        6.69      5.12 o
  -5   4   4       59.70       56.46      7.39 o
  -4   4   4        0.33        1.79      2.23 o
  -3   4   4       43.65       52.01      3.93 o
  -2   4   4      176.14      189.63      5.58 o
  -1   4   4        8.55        7.98      2.28 o
   0   4   4       19.72       13.64      3.49 o
   1   4   4        6.51        4.76      2.19 o
   2   4   4       10.47        9.72      2.87 o
   3   4   4       56.97       55.19      4.88 o
   4   4   4       31.96       32.80      5.75 o
   5   4   4        0.59        1.53      4.78 o
   6   4   4        0.57        0.00      5.31 o
   7   4   4       14.87        6.23      6.38 o
  -8   5   4        0.05        5.37     13.59 o
  -7   5   4        5.66        3.28      6.41 o
  -6   5   4       13.83        2.64      5.26 o
  -5   5   4        4.61        6.57      4.81 o
  -4   5   4       15.11       20.27      3.57 o
  -3   5   4       16.31       11.91      3.61 o
  -2   5   4       38.37       36.36      3.18 o
  -1   5   4       53.00       59.68      3.99 o
   0   5   4       38.09       34.62      3.43 o
   1   5   4       22.19       22.28      3.03 o
   2   5   4       16.05       13.65      4.96 o
   3   5   4       40.71       38.90     12.89 o
   4   5   4       15.82        8.40      4.76 o
   5   5   4        4.44        3.82      5.35 o
   6   5   4        1.84        0.00      5.27 o
   7   5   4        0.06        0.00      6.03 o
  -7   6   4        0.82        0.00      8.94 o
  -6   6   4        5.31        7.14      7.33 o
  -5   6   4       79.69       94.25     10.17 o
  -4   6   4       12.05        7.52      3.65 o
  -3   6   4       15.47       12.15      3.30 o
  -2   6   4       66.03       64.49      4.22 o
  -1   6   4        3.33        7.49      2.42 o
   0   6   4      108.54      109.62      5.97 o
   1   6   4       37.16       40.61      3.84 o
   2   6   4        5.80        2.52      2.67 o
   3   6   4        0.87        6.10      3.40 o
   4   6   4        7.13        7.62      8.00 o
   5   6   4       23.51       25.71      8.38 o
   6   6   4        1.25        0.00      5.26 o
   7   6   4        1.59        0.00      8.72 o
  -7   7   4        3.28        7.17     13.34 o
  -6   7   4        0.34        0.00      7.69 o
  -5   7   4       43.57       37.48      7.04 o
  -4   7   4        1.10        8.64      4.65 o
  -3   7   4        0.50        0.00      3.33 o
  -2   7   4       10.01        7.21      2.72 o
  -1   7   4        2.27        2.83      2.54 o
   0   7   4       52.45       51.49      4.34 o
   1   7   4      128.23      137.50      6.35 o
   2   7   4       30.67       37.76      5.52 o
   3   7   4       13.44        5.91      4.53 o
   4   7   4        4.43        1.70      3.60 o
   5   7   4       21.38       23.11      6.56 o
   6   7   4        0.43        9.10      7.79 o
   7   7   4        0.80        6.83     10.57 o
  -7   8   4        0.97       14.41     10.58 o
  -6   8   4        1.69        0.00      8.20 o
  -5   8   4        2.21        0.17      5.14 o
  -4   8   4       20.74       18.18      5.58 o
  -3   8   4        1.06        1.47      3.78 o
  -2   8   4       36.18       37.32      5.49 o
  -1   8   4       64.68       60.46      9.45 o
   0   8   4       41.47       43.49      5.38 o
   1   8   4        9.98        7.01      3.25 o
   2   8   4       15.79       18.90      4.98 o
   3   8   4        0.31        0.00      4.12 o
   4   8   4        8.28       13.42      4.96 o
   5   8   4        0.63        5.63      4.57 o
   6   8   4        1.48        4.36      4.35 o
  -6   9   4        0.32        9.17      8.78 o
  -5   9   4        3.90        3.68      5.97 o
  -4   9   4        4.76        2.05      4.53 o
  -3   9   4       98.43       97.03      8.35 o
  -2   9   4       19.34       14.52      3.98 o
  -1   9   4       33.38       34.92      5.99 o
   0   9   4       11.33       18.21      4.98 o
   1   9   4       13.22        5.75      4.82 o
   2   9   4       16.78       10.53      5.91 o
   3   9   4        4.45        9.85      6.67 o
   4   9   4        2.65        0.00      4.26 o
   5   9   4        2.09        0.00      5.61 o
   6   9   4        1.17        6.02      4.96 o
  -6  10   4        0.07        2.97      8.33 o
  -5  10   4        1.14        0.00      6.34 o
  -4  10   4        1.50        6.14      5.94 o
  -3  10   4        3.42        5.20      5.42 o
  -2  10   4       38.55       27.92      5.69 o
  -1  10   4        7.11        9.90      4.86 o
   0  10   4        1.58        0.00      4.86 o
   1  10   4        1.35        8.22      5.13 o
   2  10   4        2.43        2.53      9.17 o
   3  10   4        0.35        6.92      6.66 o
   4  10   4        1.09        3.72      6.78 o
   5  10   4        0.29        2.39     16.01 o
  -5  11   4        0.26       12.47      8.58 o
  -4  11   4        1.59        5.56      7.10 o
  -3  11   4        3.24        1.45      5.91 o
  -2  11   4        1.68        3.98      5.03 o
  -1  11   4        6.64        6.06      5.30 o
   0  11   4        2.84        1.07      7.06 o
   1  11   4       19.54       21.73      8.25 o
   2  11   4       39.22       39.37      9.57 o
   3  11   4        6.34        4.90      7.41 o
   4  11   4        2.23        2.77      7.25 o
   5  11   4        0.14       10.24      7.56 o
  -5  12   4        0.06        5.79     18.25 o
  -4  12   4        1.57        0.00      6.76 o
  -3  12   4        1.36        0.38      7.31 o
  -2  12   4        3.08        0.00      8.89 o
  -1  12   4        0.60        3.17      5.47 o
   0  12   4        1.95        1.53      5.47 o
   1  12   4        2.17        0.55      7.26 o
   2  12   4        1.45        0.00      6.51 o
   3  12   4        0.22       14.62      8.59 o
   4  12   4        0.06        0.00      7.89 o
  -4  13   4        1.15        0.00      7.70 o
  -3  13   4        0.10        0.00      6.64 o
  -2  13   4        0.32        9.84      7.13 o
  -1  13   4        1.88        0.21      5.73 o
   0  13   4        0.14        4.57      6.21 o
   1  13   4        0.34        4.84      7.50 o
   2  13   4        0.85        0.00      8.58 o
   3  13   4        0.90        8.50      9.27 o
  -3  14   4        0.41        3.88      7.90 o
  -2  14   4        1.02        0.00      6.80 o
  -1  14   4        1.21       10.62      6.74 o
   0  14   4        1.63        0.00      7.22 o
   1  14   4        0.23        6.17      9.01 o
   2  14   4        0.15        0.00      7.80 o
  -8   0   5        4.50        0.00      9.40 o
  -7   0   5        1.88        7.96      8.45 o
  -6   0   5       51.00       55.69     14.32 o
  -5   0   5       85.44       81.46      9.96 o
  -4   0   5        0.11        0.86      4.07 o
  -3   0   5       40.41       35.65      5.96 o
  -2   0   5        4.08        3.56      4.57 o
  -1   0   5        2.42        1.46      3.43 o
   0   0   5       29.76       27.96      5.73 o
   1   0   5      184.57      206.65     24.20 o
   2   0   5        5.51        7.57      3.49 o
   3   0   5        1.21        0.08      3.90 o
   4   0   5       29.72       36.84      7.86 o
   5   0   5       19.90       21.28     10.73 o
   6   0   5        0.00        0.00      9.11 o
   7   0   5        0.89        0.00     11.69 o
  -8   1   5        1.57        3.52      7.29 o
  -7   1   5        0.61        5.53      6.04 o
  -6   1   5       48.83       31.41      7.68 o
  -5   1   5       97.94      113.40      7.80 o
  -4   1   5       31.25       25.76      4.30 o
  -3   1   5       38.82       34.54      6.28 o
  -2   1   5       64.22       64.05      5.02 o
  -1   1   5       39.06       43.43      3.61 o
   0   1   5      180.83      184.45      6.72 o
   1   1   5      753.38      808.34     17.99 o
   2   1   5      112.31      111.21     11.36 o
   3   1   5        6.80        6.76      4.12 o
   4   1   5       13.70       20.01      8.41 o
   5   1   5       97.11       89.95      9.08 o
   6   1   5        2.47        1.14      5.58 o
   7   1   5        0.77        7.31      6.79 o
  -8   2   5        7.00       12.46      8.40 o
  -7   2   5        0.68        7.59      7.35 o
  -6   2   5        2.09        3.15      5.20 o
  -5   2   5       16.89       17.24      4.45 o
  -4   2   5       32.15       33.15      4.68 o
  -3   2   5       32.05       25.26      6.69 o
  -2   2   5      136.21      157.55      6.07 o
  -1   2   5      148.83      164.42      5.33 o
   0   2   5       30.02       28.70      3.35 o
   1   2   5       34.45       33.71      3.79 o
   2   2   5       19.35       13.94      3.54 o
   3   2   5      128.34      115.46      7.16 o
   4   2   5       77.08       69.64      8.07 o
   5   2   5       21.66       21.76      5.62 o
   6   2   5        7.23        4.56      5.36 o
   7   2   5        0.58        1.35      6.98 o
  -8   3   5        1.39        1.44      7.22 o
  -7   3   5        2.75        7.85      6.68 o
  -6   3   5        5.78        1.32      4.88 o
  -5   3   5       10.19       12.40      4.40 o
  -4   3   5        5.98        3.73      3.70 o
  -3   3   5       75.50       78.62      4.75 o
  -2   3   5       79.99       76.99      5.57 o
  -1   3   5      120.17      124.95      4.81 o
   0   3   5        1.20        1.49      2.78 o
   1   3   5      139.76      143.34      7.06 o
   2   3   5       10.05       13.63      4.42 o
   3   3   5       23.56       24.98      4.60 o
   4   3   5       21.43       26.77      6.38 o
   5   3   5        1.77        4.28      5.28 o
   6   3   5        7.11        1.81      5.22 o
   7   3   5        7.40       13.30      7.11 o
  -8   4   5        1.80        0.00      8.07 o
  -7   4   5        2.50        0.00      6.42 o
  -6   4   5       10.46        6.63      6.19 o
  -5   4   5        8.76        9.83      7.28 o
  -4   4   5        3.89        6.88      3.58 o
  -3   4   5       10.38       14.92      2.95 o
  -2   4   5        2.96        3.47      2.31 o
  -1   4   5       36.08       37.30      4.14 o
   0   4   5        2.25        3.49      2.41 o
   1   4   5       30.76       40.31      4.17 o
   2   4   5       92.07      101.92      6.48 o
   3   4   5       29.37       33.46      6.73 o
   4   4   5       44.03       39.05      6.99 o
   5   4   5        3.23        0.77      5.57 o
   6   4   5        0.73        0.00      5.63 o
   7   4   5        0.14        0.00      6.83 o
  -7   5   5        1.99        0.00      6.83 o
  -6   5   5       22.24       19.88      6.64 o
  -5   5   5        5.39        0.00      4.42 o
  -4   5   5       20.74       15.34      4.37 o
  -3   5   5       17.70       16.99      3.87 o
  -2   5   5       24.15       31.76      3.79 o
  -1   5   5       43.99       34.45      4.78 o
   0   5   5       40.68       41.03      3.77 o
   1   5   5       26.96       22.41      4.93 o
   2   5   5        8.42        9.58      3.22 o
   3   5   5       21.20       16.21      5.37 o
   4   5   5       15.81        7.57      5.46 o
   5   5   5        6.96        0.00      5.39 o
   6   5   5        2.88        9.55      6.69 o
   7   5   5        0.51        0.00      6.65 o
  -7   6   5        1.36        0.00      9.09 o
  -6   6   5       21.88        7.78      7.88 o
  -5   6   5       28.23       21.43      6.01 o
  -4   6   5        4.39       10.50      5.79 o
  -3   6   5        8.43        5.82      3.47 o
  -2   6   5       11.89       14.89      3.72 o
  -1   6   5        4.67        5.63      3.13 o
   0   6   5       47.50       49.20      7.11 o
   1   6   5       39.29       38.21      6.11 o
   2   6   5        4.33        5.37      3.40 o
   3   6   5        8.57        7.98      3.82 o
   4   6   5        3.08        3.77      5.57 o
   5   6   5        3.94        0.00      8.13 o
   6   6   5        2.60        0.66      6.52 o
  -7   7   5        0.22        0.00      9.19 o
  -6   7   5        0.64        0.00     15.47 o
  -5   7   5        5.21        3.12      7.10 o
  -4   7   5       12.45        3.20      4.63 o
  -3   7   5        8.66        3.67      4.60 o
  -2   7   5        6.85        6.21      3.46 o
  -1   7   5        1.50        2.60      2.88 o
   0   7   5       55.97       62.63      5.20 o
   1   7   5      181.74      190.22      8.00 o
   2   7   5       24.69       14.23      5.16 o
   3   7   5        4.55        8.50      4.42 o
   4   7   5       11.75       10.09      6.74 o
   5   7   5       13.51       12.39      4.90 o
   6   7   5        1.02        2.33      8.62 o
  -6   8   5        1.93        7.14      8.59 o
  -5   8   5        1.82        0.00      8.84 o
  -4   8   5        6.08        0.21      4.88 o
  -3   8   5        4.59        2.99      3.71 o
  -2   8   5        7.18        8.39      4.51 o
  -1   8   5       16.10       30.49      4.68 o
   0   8   5        7.98        3.19      3.58 o
   1   8   5       33.75       40.29      5.45 o
   2   8   5       10.07       20.32      5.69 o
   3   8   5        2.77        0.00      6.40 o
   4   8   5        2.13        3.01      4.44 o
   5   8   5        1.81        3.16      4.85 o
   6   8   5        1.93        0.00      4.40 o
  -6   9   5        1.44        1.00      9.67 o
  -5   9   5        0.03        4.77      7.64 o
  -4   9   5        3.33        5.14      4.64 o
  -3   9   5       12.35        5.96      4.88 o
  -2   9   5       42.57       43.30      6.55 o
  -1   9   5       56.16       47.55      7.14 o
   0   9   5        2.37        0.00      4.21 o
   1   9   5        5.05        1.15      7.95 o
   2   9   5        3.30        8.25      7.71 o
   3   9   5        5.21        0.00      5.42 o
   4   9   5        0.71        0.00      4.29 o
   5   9   5        0.52        6.52      5.33 o
  -6  10   5        0.06       11.05     15.71 o
  -5  10   5        0.32        9.53      8.77 o
  -4  10   5        1.58        0.17      5.54 o
  -3  10   5        2.62        0.00     11.19 o
  -2  10   5        5.95        0.00      5.83 o
  -1  10   5       10.02       14.06      6.06 o
   0  10   5        5.56        3.80      5.04 o
   1  10   5        1.18        0.00      7.90 o
   2  10   5        7.82        3.73      6.64 o
   3  10   5       10.26       14.01      7.49 o
   4  10   5        0.61        5.80      6.79 o
   5  10   5        0.42        6.30      6.83 o
  -5  11   5        0.04       17.88     16.05 o
  -4  11   5        0.70        7.02      7.38 o
  -3  11   5        2.51        0.35      9.79 o
  -2  11   5        0.29        1.03      6.42 o
  -1  11   5        0.98        9.44      8.41 o
   0  11   5        0.13        3.96      5.61 o
   1  11   5        0.98        8.36      8.21 o
   2  11   5        2.78        0.00      6.77 o
   3  11   5        5.32        7.39      8.02 o
   4  11   5        0.61        3.79      7.24 o
  -4  12   5        0.13       18.46      8.63 o
  -3  12   5        1.65        7.54      7.27 o
  -2  12   5        0.01        0.00      6.77 o
  -1  12   5        2.72        4.54      7.16 o
   0  12   5        2.29        5.12      5.58 o
   1  12   5        2.62        9.63      7.38 o
   2  12   5        0.69        5.29      8.18 o
   3  12   5        0.40        5.76      8.06 o
  -3  13   5        0.39       12.12      8.82 o
  -2  13   5        0.81        0.00      7.82 o
  -1  13   5        0.89        9.12      7.92 o
   0  13   5        0.33        0.00      6.84 o
   1  13   5        1.07        7.48     10.85 o
   2  13   5        0.87        3.90      8.83 o
  -2  14   5        0.01        0.00      8.66 o
  -1  14   5        0.28        0.00      7.94 o
   0  14   5        1.07        0.00      8.25 o
   1  14   5        0.26        0.00      8.97 o
  -8   0   6        0.13       15.18     11.58 o
  -7   0   6        1.75        3.27      9.20 o
  -6   0   6        3.75        0.00      8.09 o
  -5   0   6       18.17        7.81      5.87 o
  -4   0   6       83.43       86.91     10.18 o
  -3   0   6        1.58        3.64      4.63 o
  -2   0   6       91.93       93.38      9.48 o
  -1   0   6       89.38       91.79      9.62 o
   0   0   6       84.87       93.97      9.27 o
   1   0   6        0.21        3.23      4.85 o
   2   0   6       68.11       74.74      9.15 o
   3   0   6       16.94       18.74     10.81 o
   4   0   6      102.45      103.70     17.13 o
   5   0   6       51.48       50.66     14.38 o
   6   0   6        8.59       15.06     13.43 o
   7   0   6        1.01        0.00     14.18 o
  -8   1   6        0.18        0.00      6.85 o
  -7   1   6        1.29       10.61      6.39 o
  -6   1   6        1.40       11.40      5.86 o
  -5   1   6       76.99       64.37      6.95 o
  -4   1   6        6.68        9.46      4.57 o
  -3   1   6        7.63        5.58      3.76 o
  -2   1   6        8.90       11.92      3.79 o
  -1   1   6       17.48       23.33      3.54 o
   0   1   6       81.09       80.39      6.17 o
   1   1   6      145.73      164.36      7.75 o
   2   1   6       35.72       37.22      8.37 o
   3   1   6       38.88       45.68      6.04 o
   4   1   6       42.95       32.67      7.45 o
   5   1   6        6.01        0.00      5.60 o
   6   1   6        7.48       11.81      7.04 o
   7   1   6        0.70       12.47     10.31 o
  -7   2   6        1.83        0.00      8.33 o
  -6   2   6        5.74        5.05      5.02 o
  -5   2   6        3.93        8.87      4.25 o
  -4   2   6        2.26        0.43      3.59 o
  -3   2   6        2.02        1.94      4.82 o
  -2   2   6      123.53      129.99      6.15 o
  -1   2   6      188.80      211.25      7.69 o
   0   2   6       26.97       28.00      3.78 o
   1   2   6       50.07       62.48      5.13 o
   2   2   6       45.41       41.95      5.22 o
   3   2   6       17.10       17.28      4.67 o
   4   2   6       42.04       23.82      6.73 o
   5   2   6        8.05       16.05      6.50 o
   6   2   6        0.56        0.00      6.00 o
   7   2   6        0.62        3.48      7.70 o
  -7   3   6        2.62        3.13      8.61 o
  -6   3   6        1.04        6.06      8.84 o
  -5   3   6        2.91        6.61      4.49 o
  -4   3   6       15.22       19.59      4.64 o
  -3   3   6       14.42       11.46      4.02 o
  -2   3   6      126.60      137.93      6.51 o
  -1   3   6       48.13       42.75      3.75 o
   0   3   6       40.43       51.76      4.31 o
   1   3   6        3.63        2.78      3.41 o
   2   3   6        6.34        9.70      4.07 o
   3   3   6        1.11        4.35      4.50 o
   4   3   6       23.26       16.06      7.53 o
   5   3   6        0.48        8.43      5.97 o
   6   3   6        0.01        0.00      6.21 o
  -7   4   6        7.95        0.00      6.54 o
  -6   4   6        5.05        7.85      7.06 o
  -5   4   6        8.62       14.51      6.19 o
  -4   4   6        5.02        4.34      4.40 o
  -3   4   6        5.65        4.59      3.82 o
  -2   4   6       21.96       22.48      4.24 o
  -1   4   6        2.81        2.89      2.97 o
   0   4   6       11.48        5.88      3.86 o
   1   4   6       10.40       18.72      3.83 o
   2   4   6        9.54        5.04      4.01 o
   3   4   6       79.25       67.90      8.15 o
   4   4   6        2.31        2.75      5.64 o
   5   4   6        2.62        0.00      5.78 o
   6   4   6        1.19        0.00      6.36 o
  -7   5   6        2.31       11.89     16.13 o
  -6   5   6        6.57        0.95      5.84 o
  -5   5   6       12.25        7.47      5.52 o
  -4   5   6        2.72        0.00      4.52 o
  -3   5   6        3.00       11.32      4.07 o
  -2   5   6       13.76       13.87      4.50 o
  -1   5   6       20.04       20.92      4.44 o
   0   5   6       19.78       18.24      4.73 o
   1   5   6        9.94        6.02      3.39 o
   2   5   6       50.33       51.17      5.29 o
   3   5   6       19.65       12.72      6.55 o
   4   5   6       16.81       13.11     10.86 o
   5   5   6        4.20        0.00      6.56 o
   6   5   6        0.07        0.00      6.27 o
  -7   6   6        0.65        0.00      8.18 o
  -6   6   6        4.95        1.99      7.73 o
  -5   6   6       20.29       34.21      9.43 o
  -4   6   6        4.67        7.37      4.85 o
  -3   6   6        5.45       21.15      8.92 o
  -2   6   6        8.98        1.04      5.25 o
  -1   6   6        1.37        1.83      3.08 o
   0   6   6       41.93       48.29      5.94 o
   1   6   6       28.03       29.54      4.50 o
   2   6   6        0.72        1.55      4.40 o
   3   6   6        5.70        8.65      4.50 o
   4   6   6        8.71        7.33      6.59 o
   5   6   6        6.28        1.23      8.66 o
   6   6   6        1.92        0.00      8.68 o
  -6   7   6        0.08        0.00      8.32 o
  -5   7   6       13.14        5.71     16.96 o
  -4   7   6        4.35        5.61      8.96 o
  -3   7   6        2.77        4.25      6.35 o
  -2   7   6        6.70        7.38      3.92 o
  -1   7   6        5.02        3.93      4.13 o
   0   7   6       92.16       92.78      6.40 o
   1   7   6       48.87       59.92     11.00 o
   2   7   6       11.17       18.80      5.04 o
   3   7   6        0.72        0.00      4.18 o
   4   7   6        4.08        2.46      4.74 o
   5   7   6        0.14        0.00      4.24 o
   6   7   6        0.39        0.00      8.08 o
  -6   8   6        2.24        5.69     10.04 o
  -5   8   6        0.53        9.05      8.39 o
  -4   8   6        1.62        0.00      7.30 o
  -3   8   6        5.91        0.98      5.07 o
  -2   8   6        7.82       10.72      5.42 o
  -1   8   6        4.54        1.71      5.74 o
   0   8   6        4.66        1.31      4.07 o
   1   8   6        6.20       13.91      6.52 o
   2   8   6       48.18       48.36      8.11 o
   3   8   6        0.93        0.00      4.63 o
   4   8   6        0.39        0.00      4.29 o
   5   8   6        0.04        0.00      8.08 o
  -6   9   6        0.52       15.37     19.42 o
  -5   9   6        0.29        0.00      8.14 o
  -4   9   6        1.55       14.22      8.13 o
  -3   9   6        9.64        3.41      4.75 o
  -2   9   6       16.15        7.47      5.51 o
  -1   9   6       12.74        9.40      6.84 o
   0   9   6       12.68        5.06      5.37 o
   1   9   6        6.98        8.79      7.18 o
   2   9   6        0.94        1.08      8.33 o
   3   9   6        1.79        3.46      5.78 o
   4   9   6        0.92        0.00      7.26 o
   5   9   6        2.72        0.00      5.23 o
  -5  10   6        0.20        0.00     12.59 o
  -4  10   6        0.91        9.59      8.58 o
  -3  10   6        7.25        9.39      6.74 o
  -2  10   6       22.11       23.80      8.17 o
  -1  10   6        0.11        0.00      6.98 o
   0  10   6       10.00       20.58      6.25 o
   1  10   6        3.35        2.31      7.06 o
   2  10   6       11.29       25.69      8.13 o
   3  10   6        6.30       12.13      7.17 o
   4  10   6        0.77        0.00      5.41 o
  -4  11   6        1.19        0.00     12.23 o
  -3  11   6        1.90        7.60      7.03 o
  -2  11   6        2.40        8.45     10.94 o
  -1  11   6        2.43        0.09      8.44 o
   0  11   6        0.19        4.43      5.83 o
   1  11   6        1.94        0.00      7.54 o
   2  11   6       15.26       15.91     13.06 o
   3  11   6        1.86        2.23      8.03 o
   4  11   6        0.86       12.01      8.01 o
  -4  12   6        2.31        0.00     13.26 o
  -3  12   6        0.88        2.53      7.31 o
  -2  12   6        2.33        7.72      8.34 o
  -1  12   6        1.35        4.01      7.55 o
   0  12   6        2.37        0.00      7.80 o
   1  12   6        0.11        0.00      8.89 o
   2  12   6        0.19        1.45     10.99 o
   3  12   6        1.25        0.00      8.20 o
  -2  13   6        0.17        2.28     10.72 o
  -1  13   6        1.08        0.91      8.22 o
   0  13   6        0.44       24.05     13.46 o
   1  13   6        0.41        0.00      9.11 o
  -7   0   7        0.69        1.82      9.11 o
  -6   0   7        0.75        1.27      6.09 o
  -5   0   7       88.66       89.52     12.15 o
  -4   0   7       65.05       56.89     12.50 o
  -3   0   7       33.90       31.25     10.53 o
  -2   0   7        0.18        0.00      5.46 o
  -1   0   7       10.49        0.00     13.58 o
   0   0   7        1.02        0.00      8.80 o
   1   0   7       21.83       16.49      7.58 o
   2   0   7       32.13       31.28      7.99 o
   3   0   7        1.48       28.93     12.73 o
   4   0   7        0.00        0.00     10.60 o
   5   0   7        0.23        9.01     12.64 o
   6   0   7        0.21        0.00     11.52 o
  -7   1   7        1.37        6.40      7.51 o
  -6   1   7        2.56        4.19      5.39 o
  -5   1   7        7.25        8.33      4.61 o
  -4   1   7       17.35        5.30      4.39 o
  -3   1   7       18.72       10.99      5.81 o
  -2   1   7        9.07        4.68      4.37 o
  -1   1   7       57.77       54.89      8.19 o
   0   1   7        0.12        2.18      3.56 o
   1   1   7       59.04       75.16     11.06 o
   2   1   7       21.27       29.09      4.86 o
   3   1   7        3.95        3.68      4.32 o
   4   1   7        1.31        3.71      6.21 o
   5   1   7       24.49       19.40      9.34 o
   6   1   7        2.63        0.00      9.11 o
  -7   2   7        1.07        6.26      9.82 o
  -6   2   7        0.00        3.84      7.50 o
  -5   2   7        1.54        3.69      4.40 o
  -4   2   7        3.22        1.18      5.25 o
  -3   2   7        3.65        1.66      4.36 o
  -2   2   7       24.71       21.69      5.02 o
  -1   2   7      202.62      196.42      8.33 o
   0   2   7       62.56       55.31      5.37 o
   1   2   7       11.60       17.52      4.21 o
   2   2   7        1.91        2.18      4.61 o
   3   2   7        2.26        8.60      4.98 o
   4   2   7       15.15        6.90      6.75 o
   5   2   7        4.53        0.90      6.58 o
   6   2   7        2.80        0.00      7.13 o
  -7   3   7        2.66        8.19      7.85 o
  -6   3   7        0.96        6.64      7.23 o
  -5   3   7       12.06        3.36      5.02 o
  -4   3   7        1.63        0.78      3.80 o
  -3   3   7        3.50        1.50      4.45 o
  -2   3   7       25.25       29.51      5.67 o
  -1   3   7       16.06       10.28      3.70 o
   0   3   7        8.09        6.35      3.11 o
   1   3   7        5.67        4.68      5.19 o
   2   3   7       19.53       22.12      5.85 o
   3   3   7       12.40       25.69      5.95 o
   4   3   7        3.34        7.16      6.72 o
   5   3   7        0.20        1.80     12.95 o
   6   3   7        0.49        0.00      7.77 o
  -7   4   7        3.49        0.00      7.14 o
  -6   4   7        0.64        0.00      5.90 o
  -5   4   7        4.55        3.83      5.61 o
  -4   4   7        3.68        8.90      4.89 o
  -3   4   7        1.44        3.80      4.57 o
  -2   4   7       46.60       54.68      6.68 o
  -1   4   7        9.85        6.03      3.98 o
   0   4   7        4.98        7.43      3.55 o
   1   4   7        3.11        2.80      3.74 o
   2   4   7       17.50        8.95      6.44 o
   3   4   7       10.02       11.96      6.30 o
   4   4   7       19.14       20.11      8.01 o
   5   4   7        0.51        4.76      7.08 o
   6   4   7        0.14        0.00      8.49 o
  -7   5   7        2.21        3.89     10.12 o
  -6   5   7        3.83        2.34      6.62 o
  -5   5   7       14.72       19.30      7.68 o
  -4   5   7        1.00        0.00      4.64 o
  -3   5   7        7.11       11.51      5.07 o
  -2   5   7        8.01       12.58      5.02 o
  -1   5   7       40.31       39.18      5.73 o
   0   5   7       15.74       10.15      4.15 o
   1   5   7       25.96       30.21      4.98 o
   2   5   7       37.34       42.51      5.46 o
   3   5   7       15.01        9.97      6.98 o
   4   5   7        1.99        0.00      6.55 o
   5   5   7        3.44        0.00      7.26 o
  -6   6   7        1.51        5.63      8.74 o
  -5   6   7       11.80       24.73     10.74 o
  -4   6   7       10.13        0.36      4.89 o
  -3   6   7        2.67        2.81      5.02 o
  -2   6   7       11.59        8.58      5.77 o
  -1   6   7       14.78       14.61      7.17 o
   0   6   7       14.35       18.07      4.57 o
   1   6   7        1.98        1.28      4.37 o
   2   6   7       11.06       17.96      4.76 o
   3   6   7        4.87        3.44      5.30 o
   4   6   7        0.62        0.00      6.60 o
   5   6   7        0.93        0.00      7.70 o
  -6   7   7        0.22        9.40     16.70 o
  -5   7   7        9.91       22.12     15.83 o
  -4   7   7        7.19       11.25      8.21 o
  -3   7   7        1.79        0.00      7.00 o
  -2   7   7        3.67       12.83      5.94 o
  -1   7   7        8.41        0.08      4.35 o
   0   7   7        4.00        7.42      6.15 o
   1   7   7       89.81       87.96     12.95 o
   2   7   7        0.77        0.00      4.54 o
   3   7   7        1.73        0.00      4.45 o
   4   7   7        0.86        1.74      5.05 o
   5   7   7        4.31        1.08      5.02 o
  -6   8   7        1.64        0.94     10.56 o
  -5   8   7        0.85        0.00      8.33 o
  -4   8   7        1.15        0.00      7.98 o
  -3   8   7        2.83        0.00     11.98 o
  -2   8   7        6.66        1.26      7.07 o
  -1   8   7       12.42       18.39      6.01 o
   0   8   7       12.04       12.56      6.32 o
   1   8   7       21.98       13.95      5.86 o
   2   8   7        2.96        0.00      5.30 o
   3   8   7        3.39        2.16      5.66 o
   4   8   7        0.37        0.00      6.34 o
  -5   9   7        1.58       17.58     10.09 o
  -4   9   7        0.94        0.00      7.60 o
  -3   9   7        5.72        0.00      7.19 o
  -2   9   7        3.22        9.82      5.59 o
  -1   9   7        4.59        0.00      5.84 o
   0   9   7        2.91        0.00      6.84 o
   1   9   7        1.66        7.46      6.56 o
   2   9   7        0.66        7.02      7.07 o
   3   9   7        3.91        1.42      6.59 o
   4   9   7        1.43        4.79     12.63 o
  -4  10   7        0.18        0.00     12.64 o
  -3  10   7        2.62        0.00     10.17 o
  -2  10   7        3.15        8.99      8.06 o
  -1  10   7        7.48       15.59      8.50 o
   0  10   7        3.49        2.91     11.55 o
   1  10   7        1.32        5.97      8.00 o
   2  10   7        6.06        9.06     19.16 o
   3  10   7        5.93       12.29      8.52 o
  -4  11   7        1.24        0.00     13.81 o
  -3  11   7        1.31        0.00     13.06 o
  -2  11   7        0.33        0.00      7.47 o
  -1  11   7        0.52        0.65     11.85 o
   0  11   7        0.41        3.83      8.66 o
   1  11   7        1.53        0.00     13.61 o
   2  11   7        0.41        4.78      8.90 o
   3  11   7        2.57       17.51     15.70 o
  -2  12   7        0.22        0.00     14.03 o
  -1  12   7        0.74       11.61      9.67 o
   0  12   7        0.82        0.00     12.84 o
   1  12   7        0.02        0.00      9.85 o
  -7   0   8        0.25        3.35     11.16 o
  -6   0   8        2.09        8.86      7.96 o
  -5   0   8        6.99       20.72      7.74 o
  -4   0   8       76.13       74.69     11.11 o
  -3   0   8       10.91        6.17      6.67 o
  -2   0   8       41.87       38.99      9.17 o
  -1   0   8        1.31        9.82      7.80 o
   0   0   8       16.39       28.33     10.59 o
   1   0   8        4.24       11.71      9.54 o
   2   0   8        1.15        7.87      7.36 o
   3   0   8       52.16       77.89     18.38 o
   4   0   8       12.04        2.36     13.25 o
   5   0   8       15.58       27.69     16.08 o
  -7   1   8        0.37        8.13      7.57 o
  -6   1   8        0.82        6.04      5.26 o
  -5   1   8       15.73        8.03      5.31 o
  -4   1   8        4.90        9.15      4.86 o
  -3   1   8       14.73       17.99      8.22 o
  -2   1   8       45.14       40.84      6.72 o
  -1   1   8        2.87        9.36      4.76 o
   0   1   8       73.21       64.06      6.95 o
   1   1   8        2.25        1.12      4.37 o
   2   1   8        0.09        0.00      4.55 o
   3   1   8        3.19       12.56      6.89 o
   4   1   8        1.54       13.45      9.40 o
   5   1   8        2.67        0.00     14.90 o
  -6   2   8        0.44        5.04      6.71 o
  -5   2   8        0.91        6.47      5.25 o
  -4   2   8        0.18        1.70      4.56 o
  -3   2   8        6.71        2.75      4.62 o
  -2   2   8       41.48       30.64      9.53 o
  -1   2   8       83.86       93.57     10.21 o
   0   2   8       22.62       15.54      5.33 o
   1   2   8        6.22       10.14      5.17 o
   2   2   8        6.05       11.82      5.49 o
   3   2   8        9.18        9.78      5.48 o
   4   2   8        0.56        0.00      9.45 o
   5   2   8        2.22        8.14      6.86 o
  -6   3   8        0.53        0.00      6.62 o
  -5   3   8        0.76        4.97      5.39 o
  -4   3   8        6.02        9.66      5.48 o
  -3   3   8        2.33        5.74      4.96 o
  -2   3   8       37.82       21.09      5.72 o
  -1   3   8       30.93       42.93      6.68 o
   0   3   8        4.14        0.57      4.06 o
   1   3   8        4.46        2.85      4.88 o
   2   3   8        5.23        8.47      5.56 o
   3   3   8        2.40        0.00      6.89 o
   4   3   8        5.38        0.77      7.28 o
   5   3   8        4.17        9.49     10.25 o
  -6   4   8        2.05        8.67      7.34 o
  -5   4   8        4.37        1.84      5.29 o
  -4   4   8        1.69        1.52      5.13 o
  -3   4   8        7.40        1.73      7.26 o
  -2   4   8        9.92        7.25      5.44 o
  -1   4   8       57.49       48.40      7.12 o
   0   4   8        7.74        6.72      4.39 o
   1   4   8        0.47        5.66      4.29 o
   2   4   8       22.27       20.77      5.97 o
   3   4   8       12.62        0.00      6.86 o
   4   4   8        0.25        0.00      7.17 o
   5   4   8        0.97       10.19      8.19 o
  -6   5   8        0.79        0.00      7.42 o
  -5   5   8        9.13        2.76      6.15 o
  -4   5   8        5.24        1.93      5.22 o
  -3   5   8        0.82        0.00      5.06 o
  -2   5   8        3.83        0.00      5.39 o
  -1   5   8        7.55       15.49      6.69 o
   0   5   8       16.29       13.54      6.16 o
   1   5   8        3.41        8.75      4.78 o
   2   5   8       12.23        5.49      4.69 o
   3   5   8        4.30        0.55      7.12 o
   4   5   8        1.74       12.44      9.20 o
   5   5   8        3.63        0.00      8.86 o
  -6   6   8        2.93        0.00     14.40 o
  -5   6   8        9.19        0.00      8.92 o
  -4   6   8        5.53        4.29      5.85 o
  -3   6   8        3.58       10.59      5.63 o
  -2   6   8        5.23        5.59      6.16 o
  -1   6   8        1.88        0.00      5.65 o
   0   6   8        7.47       11.02      5.18 o
   1   6   8       14.40       16.20      5.99 o
   2   6   8        0.90        0.00      5.20 o
   3   6   8        3.77        0.00      7.40 o
   4   6   8        5.17        0.05      7.62 o
  -5   7   8        5.50       14.00     12.59 o
  -4   7   8       17.65       19.03     10.21 o
  -3   7   8        3.28        0.00     16.66 o
  -2   7   8        3.93        6.37      8.24 o
  -1   7   8        4.31        7.85      7.52 o
   0   7   8       27.95       31.75      6.75 o
   1   7   8        6.84        2.80      5.53 o
   2   7   8        5.49        0.00      4.80 o
   3   7   8        0.02        0.00      5.05 o
   4   7   8        0.50        0.00      5.17 o
  -5   8   8        1.42        0.00     10.00 o
  -4   8   8        1.65        5.56      8.79 o
  -3   8   8        0.56       16.42      9.04 o
  -2   8   8        3.03        0.00      8.77 o
  -1   8   8        9.16        6.81      6.05 o
   0   8   8        1.32        1.83     10.48 o
   1   8   8        2.99        0.00      6.52 o
   2   8   8       10.47        5.62      6.80 o
   3   8   8        2.31        0.00      6.14 o
   4   8   8        0.11        0.00      5.44 o
  -4   9   8        1.08        0.00      9.30 o
  -3   9   8        3.95        2.77      9.67 o
  -2   9   8        0.14        0.00      8.27 o
  -1   9   8        2.61        2.22      8.38 o
   0   9   8        1.16        0.41      8.05 o
   1   9   8        0.79        3.59      9.70 o
   2   9   8        1.31        0.51      7.05 o
   3   9   8        0.51        0.00      6.38 o
  -3  10   8        0.64        7.27     14.35 o
  -2  10   8        2.31        7.51     13.43 o
  -1  10   8        1.47        0.00     14.30 o
   0  10   8        0.74        2.80     21.80 o
   1  10   8        0.12        0.00     10.34 o
   2  10   8        9.58        3.34      8.38 o
  -2  11   8        0.04        0.00     12.64 o
  -1  11   8        0.48        6.58      9.23 o
   0  11   8        1.24        8.71      9.32 o
   1  11   8        0.73        0.00     11.76 o
  -6   0   9        0.49        1.41     11.37 o
  -5   0   9       15.81        8.30     10.99 o
  -4   0   9       39.77       45.26     10.28 o
  -3   0   9        5.42        6.05      9.01 o
  -2   0   9        7.54        3.81      7.27 o
  -1   0   9        0.17        0.00      6.68 o
   0   0   9        3.01        6.02      7.08 o
   1   0   9       12.77        6.45      8.12 o
   2   0   9       12.27        0.00     11.08 o
   3   0   9        0.25        1.24     13.94 o
   4   0   9        0.01        0.00     15.14 o
   5   0   9        0.98        0.00     16.61 o
  -6   1   9        1.33        6.81      8.62 o
  -5   1   9        0.05        8.14      5.79 o
  -4   1   9        6.45       10.21      5.50 o
  -3   1   9        5.07        7.82      5.39 o
  -2   1   9        7.18        5.90      5.44 o
  -1   1   9       47.94       46.01      8.22 o
   0   1   9        2.21        2.37      4.82 o
   1   1   9        2.68        0.00      4.80 o
   2   1   9        0.22        1.76      7.76 o
   3   1   9        1.64        7.81      8.09 o
   4   1   9        0.82        0.00     10.23 o
  -6   2   9        0.70        2.10      7.14 o
  -5   2   9        1.36        2.35      5.74 o
  -4   2   9        0.83        4.40      5.55 o
  -3   2   9        5.95        5.51      5.49 o
  -2   2   9       12.28       20.18      5.98 o
  -1   2   9       24.54       38.73     10.01 o
   0   2   9       19.83       21.50      5.61 o
   1   2   9        1.65        0.98      4.95 o
   2   2   9        0.15       13.14      7.18 o
   3   2   9        1.88        0.00      7.65 o
   4   2   9        1.12        1.22     10.33 o
  -6   3   9        4.04        0.00      7.60 o
  -5   3   9        2.27        0.00      5.68 o
  -4   3   9        0.55        2.39      5.89 o
  -3   3   9        2.79        0.00      5.18 o
  -2   3   9        4.22        7.45      5.35 o
  -1   3   9       10.21        6.53      5.64 o
   0   3   9        2.46        8.95      5.76 o
   1   3   9        1.04        0.00      6.35 o
   2   3   9        0.86        1.08      5.80 o
   3   3   9        5.26       11.22      8.46 o
   4   3   9        1.57        0.00      8.13 o
  -5   4   9        1.84        8.36      6.43 o
  -4   4   9        3.25        4.66      6.90 o
  -3   4   9        1.52        2.15      6.11 o
  -2   4   9       39.41       32.56      7.11 o
  -1   4   9       14.18       11.40      6.01 o
   0   4   9        6.03        0.00      6.02 o
   1   4   9       11.20        6.56      5.67 o
   2   4   9        2.48        3.07      9.33 o
   3   4   9        6.98        0.00      7.99 o
   4   4   9        4.13        6.82      9.44 o
  -5   5   9        3.47        0.00      7.08 o
  -4   5   9        2.43        9.09      6.20 o
  -3   5   9        3.25        0.00      5.71 o
  -2   5   9        1.51        2.18      5.69 o
  -1   5   9       12.44       12.49      8.02 o
   0   5   9        6.73        8.86      9.77 o
   1   5   9        1.01        4.48      5.65 o
   2   5   9        5.11        6.61      5.27 o
   3   5   9        1.32        0.00      7.57 o
   4   5   9        1.66       19.56     10.46 o
  -5   6   9        7.24        9.97     11.56 o
  -4   6   9        6.69        0.00      7.66 o
  -3   6   9        0.94        1.03      6.21 o
  -2   6   9        2.68        0.67      6.68 o
  -1   6   9        0.41        4.68      7.20 o
   0   6   9        0.58        0.62      6.79 o
   1   6   9        0.96        0.00      5.53 o
   2   6   9        3.19        0.00      5.89 o
   3   6   9        0.39        0.61      7.65 o
  -4   7   9        7.19       10.40     10.32 o
  -3   7   9        3.64       10.32      8.79 o
  -2   7   9        0.74        0.00      8.75 o
  -1   7   9        1.95       14.27      7.70 o
   0   7   9        0.87        0.00      7.56 o
   1   7   9        6.52       11.91      6.34 o
   2   7   9        2.01        0.00      6.23 o
   3   7   9        0.32       10.02      7.23 o
  -4   8   9        0.82        0.00     10.01 o
  -3   8   9        0.89        3.07     10.19 o
  -2   8   9        0.96       14.96      9.94 o
  -1   8   9        1.19        0.00     17.12 o
   0   8   9        1.63       12.12      7.73 o
   1   8   9        1.50        3.13      7.51 o
   2   8   9        5.48       18.70     15.01 o
  -3   9   9        0.67        0.00     16.92 o
  -2   9   9        1.06        0.00      9.80 o
  -1   9   9        0.13        8.26     15.76 o
   0   9   9        0.18        7.13     13.00 o
   1   9   9        0.42        0.00     11.00 o
   2   9   9        0.17        3.04     11.81 o
  -1  10   9        0.27       17.44     16.54 o
   0  10   9        0.46        0.00      9.67 o
  -5   0  10        0.32        6.42     10.75 o
  -4   0  10        2.55        4.92      8.96 o
  -3   0  10        2.08       13.99     13.34 o
  -2   0  10        3.17       12.82     15.70 o
  -1   0  10        1.22        0.00      6.89 o
   0   0  10        7.69        0.23      7.57 o
   1   0  10        4.03        6.61      8.97 o
   2   0  10        0.93       15.80      9.83 o
   3   0  10        1.36        2.03     15.49 o
  -5   1  10        3.19        7.56      6.19 o
  -4   1  10        0.16        9.29      6.16 o
  -3   1  10        3.14       10.54      6.25 o
  -2   1  10        0.99        6.42      5.69 o
  -1   1  10       10.27        5.73      5.38 o
   0   1  10        2.50        7.44      5.40 o
   1   1  10        0.79        1.78      5.45 o
   2   1  10        0.39        5.29      6.28 o
   3   1  10        1.12        0.00      7.83 o
  -5   2  10        0.89        8.76      7.72 o
  -4   2  10        0.24        5.96      5.99 o
  -3   2  10        3.18        3.02      6.33 o
  -2   2  10        6.77       13.68      6.37 o
  -1   2  10        8.17       12.24      6.29 o
   0   2  10        5.50       12.93      6.07 o
   1   2  10        0.93        3.42      5.92 o
   2   2  10        0.79        2.19      7.84 o
   3   2  10        0.10       16.78     11.61 o
  -5   3  10        2.12        0.00      6.58 o
  -4   3  10        1.47        1.53      6.80 o
  -3   3  10        0.49        8.09      6.67 o
  -2   3  10        4.44        2.91      5.78 o
  -1   3  10        5.36        5.20      6.18 o
   0   3  10        4.00        4.34      5.79 o
   1   3  10        1.39        0.00      6.93 o
   2   3  10        0.33        0.00      8.02 o
   3   3  10        1.35        0.00     10.02 o
  -4   4  10        0.17        1.62      6.59 o
  -3   4  10        0.64        1.73      6.95 o
  -2   4  10        4.91       10.30      6.89 o
  -1   4  10       13.39        6.94      6.91 o
   0   4  10        2.46        4.22      6.59 o
   1   4  10        0.43        6.72      8.04 o
   2   4  10        6.21       10.65      7.26 o
   3   4  10        4.09        0.00      8.68 o
  -4   5  10        0.71        0.00      6.88 o
  -3   5  10        2.26        1.64      6.60 o
  -2   5  10        3.08        6.34     10.76 o
  -1   5  10        2.55       18.82      8.62 o
   0   5  10        3.34       11.24      7.92 o
   1   5  10        0.07        0.00      7.29 o
   2   5  10        0.36        0.00      8.49 o
   3   5  10        0.76        3.66      7.15 o
  -4   6  10        4.87        2.28      8.63 o
  -3   6  10        3.07        9.14      8.26 o
  -2   6  10        0.16        0.00      7.01 o
  -1   6  10        0.22        6.89      8.02 o
   0   6  10        2.42        0.10      9.70 o
   1   6  10        1.83        0.00      8.56 o
   2   6  10        0.63       14.21      8.00 o
  -3   7  10        2.16        0.00      9.09 o
  -2   7  10        0.11       16.32     10.76 o
  -1   7  10        0.04        4.46      9.57 o
   0   7  10        0.03        7.88      8.76 o
   1   7  10        1.05        2.72      8.93 o
  -2   8  10        0.39        0.00     10.37 o
  -1   8  10        0.84       16.04     11.58 o
   0   8  10        0.72        7.63     11.84 o
  -3   0  11        0.37        0.00      8.53 o
  -2   0  11        1.06        1.58      9.23 o
  -1   0  11        0.58        5.28      8.14 o
   0   0  11        4.69        0.45      8.51 o
   1   0  11        0.86       11.44      8.92 o
   2   0  11        1.78        4.01      9.56 o
  -3   1  11        1.38        8.76      7.18 o
  -2   1  11        0.62       12.96      6.95 o
  -1   1  11        0.47        1.74      6.05 o
   0   1  11        5.69       13.24      7.07 o
   1   1  11        1.50        8.81      9.16 o
   2   1  11        0.24        5.72      9.01 o
  -3   2  11        1.80        0.84      7.12 o
  -2   2  11        3.21       18.71      7.60 o
  -1   2  11        2.73        5.79      6.70 o
   0   2  11        1.46        9.18      6.81 o
   1   2  11        1.70        5.76      6.96 o
   2   2  11        0.41        8.79      9.05 o
  -3   3  11        0.06        0.00      7.12 o
  -2   3  11        0.56        0.00      6.60 o
  -1   3  11        1.06        0.00      6.04 o
   0   3  11        2.07        5.08      6.31 o
   1   3  11        0.81        4.83      8.53 o
  -3   4  11        3.60       15.39      8.01 o
  -2   4  11        1.47        1.20      7.42 o
  -1   4  11        4.77        0.00      6.52 o
   0   4  11        0.10       10.44     12.66 o
   1   4  11        0.20        0.00      8.48 o
  -2   5  11        0.97        0.00      6.82 o
  -1   5  11        4.29       14.28      9.41 o
   0   5  11        1.86       13.50      9.45 o
 
